# Supplementary material for: Chromatin regulates expression of small RNAs to help maintain transposon methylome homeostasis in Arabidopsis
Source: Genome Biol. 2020 Sep 17;21:251. doi: 10.1186/s13059-020-02163-4 (PMC7499886; doi:10.1186/s13059-020-02163-4)
Supplement: Supplementary file 3 — Additional file 3: Table S3. Euchromatic and heterochromatic TE classifications. [file 13059_2020_2163_MOESM3_ESM.xlsx]

## Sheet: Sheet 1
Table S3. TE Classifications
TAIR10 ID	Class	Clusters	Transposon family	Transposon superfamily	Targeting Pathway	size
AT1TE00025	A	A2	Helitron	RC	CMT2andRdDM	1900
AT1TE00030	A	A2	HAT	DNA	CMT2andRdDM	311
AT1TE00150	A	A2	HAT	DNA	RdDM	900
AT1TE00220	A	A3	LINE	LINE	RdDM	656
AT1TE00820	A	A1	Helitron	RC	REST	362
AT1TE00825	siRNA-deficient	siRNA-deficient	Pogo	DNA	REST	845
AT1TE00840	A	A3	MuDR	DNA	RdDM	919
AT1TE01370	A	A2	MuDR	DNA	RdDM	1381
AT1TE01390	A	A1	HAT	DNA	RdDM	159
AT1TE01395	A	A1	Harbinger	DNA	RdDM	442
AT1TE01400	A	A1	HAT	DNA	RdDM	156
AT1TE01405	A	A3	LINE	LINE	RdDM	842
AT1TE01615	A	A2	Helitron	RC	RdDM	2236
AT1TE01665	A	A2	MuDR	DNA	RdDM	443
AT1TE01750	A	A3	Helitron	RC	RdDM	568
AT1TE01910	A	A3	Helitron	RC	RdDM	644
AT1TE02060	A	A3	DNA	DNA	RdDM	218
AT1TE02075	A	A3	MuDR	DNA	REST	2003
AT1TE02175	A	A1	Helitron	RC	REST	764
AT1TE02265	A	A3	Helitron	RC	RdDM	925
AT1TE02465	A	A2	Helitron	RC	RdDM	1970
AT1TE02540	B	B3	Helitron	RC	REST	1554
AT1TE02690	A	A3	Helitron	RC	RdDM	624
AT1TE03785	A	A2	Helitron	RC	RdDM	1261
AT1TE03860	A	A1	Pogo	DNA	RdDM	382
AT1TE03900	A	A3	Helitron	RC	RdDM	821
AT1TE04165	A	A2	Helitron	RC	RdDM	826
AT1TE04205	A	A1	Helitron	RC	RdDM	406
AT1TE04500	A	A2	Helitron	RC	REST	711
AT1TE04660	A	A1	HAT	DNA	RdDM	152
AT1TE04665	A	A1	Harbinger	DNA	RdDM	399
AT1TE04670	A	A1	Harbinger	DNA	REST	22
AT1TE04675	A	A2	HAT	DNA	RdDM	159
AT1TE04710	A	A2	MuDR	DNA	CMT2	1235
AT1TE04715	A	A1	MuDR	DNA	REST	30
AT1TE04720	A	A1	MuDR	DNA	CMT2	409
AT1TE04725	A	A2	MuDR	DNA	RdDM	168
AT1TE04830	A	A2	Mariner	DNA	RdDM	238
AT1TE05000	A	A2	HAT	DNA	RdDM	200
AT1TE05225	A	A3	Helitron	RC	REST	1089
AT1TE05280	A	A3	MuDR	DNA	RdDM	1390
AT1TE05485	A	A2	MuDR	DNA	REST	794
AT1TE05585	A	A2	Helitron	RC	RdDM	1285
AT1TE05700	A	A1	LINE	LINE	REST	261
AT1TE06140	B	B2	MuDR	DNA	RdDM	70
AT1TE06465	A	A1	Helitron	RC	CMT2andRdDM	543
AT1TE06470	A	A1	HAT	DNA	CMT2andRdDM	630
AT1TE06480	A	A1	Helitron	RC	RdDM	1064
AT1TE07050	B	B3	Copia	LTR	RdDM	565
AT1TE07150	A	A2	MuDR	DNA	REST	371
AT1TE07880	A	A3	LINE	LINE	REST	1016
AT1TE08050	A	A3	Helitron	RC	RdDM	452
AT1TE08055	A	A3	Helitron	RC	RdDM	207
AT1TE08240	A	A3	HAT	DNA	CMT2andRdDM	3330
AT1TE08420	A	A3	Helitron	RC	RdDM	1284
AT1TE08660	A	A3	Gypsy	LTR	RdDM	502
AT1TE09080	B	B3	MuDR	DNA	CMT2andRdDM	12271
AT1TE09700	B	B3	Helitron	RC	RdDM	602
AT1TE09820	A	A3	Helitron	RC	RdDM	1504
AT1TE09970	A	A1	Helitron	RC	RdDM	1809
AT1TE09975	A	A1	HAT	DNA	RdDM	311
AT1TE10560	B	B2	Helitron	RC	RdDM	906
AT1TE10565	siRNA-deficient	siRNA-deficient	Helitron	RC	REST	725
AT1TE10865	A	A2	Helitron	RC	RdDM	697
AT1TE10870	siRNA-deficient	siRNA-deficient	Helitron	RC	REST	335
AT1TE10875	A	A2	Helitron	RC	REST	304
AT1TE10935	B	B2	Copia	LTR	RdDM	690
AT1TE11100	A	A1	DNA	DNA	RdDM	151
AT1TE11110	A	A3	Helitron	RC	RdDM	1340
AT1TE11150	A	A2	Helitron	RC	RdDM	69
AT1TE11380	A	A2	Helitron	RC	RdDM	1193
AT1TE11385	A	A1	Helitron	RC	RdDM	85
AT1TE11535	A	A1	MuDR	DNA	RdDM	577
AT1TE11540	A	A2	MuDR	DNA	RdDM	21
AT1TE11545	A	A2	Helitron	RC	RdDM	34
AT1TE11565	B	B2	Helitron	RC	REST	1482
AT1TE11630	A	A3	Helitron	RC	REST	519
AT1TE12135	A	A1	LINE	LINE	REST	1444
AT1TE12230	A	A2	Helitron	RC	RdDM	916
AT1TE12235	A	A2	Helitron	RC	RdDM	154
AT1TE12240	A	A2	Helitron	RC	REST	181
AT1TE12275	A	A3	Helitron	RC	RdDM	1130
AT1TE12295	B	B3	Copia	LTR	CMT2andRdDM	4956
AT1TE12430	A	A2	MuDR	DNA	RdDM	1916
AT1TE12435	siRNA-deficient	siRNA-deficient	Helitron	RC	REST	197
AT1TE12675	A	A2	MuDR	DNA	REST	990
AT1TE12770	A	A2	Copia	LTR	REST	793
AT1TE13305	A	A1	Mariner	DNA	RdDM	32
AT1TE13310	A	A2	Helitron	RC	RdDM	1200
AT1TE13365	A	A2	MuDR	DNA	RdDM	917
AT1TE13375	A	A3	MuDR	DNA	RdDM	1951
AT1TE13690	A	A2	MuDR	DNA	RdDM	443
AT1TE13960	A	A3	Helitron	RC	REST	537
AT1TE13965	siRNA-deficient	siRNA-deficient	Helitron	RC	CMT2andRdDM	760
AT1TE13970	A	A1	Helitron	RC	CMT2andRdDM	99
AT1TE14085	B	B3	MuDR	DNA	CMT2andRdDM	4516
AT1TE14310	A	A2	Copia	LTR	RdDM	301
AT1TE14315	B	B3	Copia	LTR	RdDM	5123
AT1TE14350	siRNA-deficient	siRNA-deficient	Helitron	RC	REST	651
AT1TE14355	A	A2	Helitron	RC	REST	131
AT1TE14600	A	A3	Helitron	RC	REST	653
AT1TE14865	A	A2	Helitron	RC	RdDM	1232
AT1TE14905	siRNA-deficient	siRNA-deficient	Helitron	RC	REST	925
AT1TE15090	A	A1	Helitron	RC	REST	9163
AT1TE15170	A	A2	MuDR	DNA	CMT2	2370
AT1TE15175	siRNA-deficient	siRNA-deficient	MuDR	DNA	CMT2	374
AT1TE15240	A	A1	Helitron	RC	REST	1709
AT1TE15245	A	A3	Helitron	RC	REST	189
AT1TE15445	A	A2	Helitron	RC	RdDM	603
AT1TE15510	B	B2	Helitron	RC	RdDM	2563
AT1TE16080	A	A2	Helitron	RC	RdDM	460
AT1TE16325	siRNA-deficient	siRNA-deficient	DNA	DNA	REST	697
AT1TE16500	A	A3	MuDR	DNA	CMT2	293
AT1TE16505	B	B1	MuDR	DNA	CMT2	168
AT1TE16810	A	A1	Helitron	RC	RdDM	960
AT1TE17300	A	A1	En-Spm	DNA	CMT2	421
AT1TE17320	A	A1	SINE	SINE	CMT2andRdDM	152
AT1TE17370	A	A1	HAT	DNA	REST	388
AT1TE17415	B	B3	MuDR	DNA	RdDM	1264
AT1TE17555	A	A2	Helitron	RC	RdDM	1151
AT1TE17875	A	A2	Helitron	RC	RdDM	668
AT1TE18220	siRNA-deficient	siRNA-deficient	Helitron	RC	REST	1275
AT1TE18285	A	A2	Helitron	RC	RdDM	415
AT1TE18290	A	A1	Helitron	RC	RdDM	207
AT1TE18295	B	B3	Helitron	RC	RdDM	1437
AT1TE18370	A	A2	HAT	DNA	RdDM	2181
AT1TE18375	A	A1	HAT	DNA	REST	138
AT1TE18385	A	A2	HAT	DNA	RdDM	177
AT1TE18410	B	B3	Copia	LTR	CMT2andRdDM	4931
AT1TE18955	A	A2	Helitron	RC	RdDM	595
AT1TE19090	A	A2	Helitron	RC	RdDM	660
AT1TE19130	B	B3	MuDR	DNA	CMT2andRdDM	4810
AT1TE19270	B	B3	LINE	LINE	RdDM	1054
AT1TE19285	A	A2	HAT	DNA	RdDM	1526
AT1TE19430	A	A3	Copia	LTR	CMT2	4800
AT1TE19635	A	A1	Helitron	RC	RdDM	1000
AT1TE19730	A	A1	Helitron	RC	RdDM	637
AT1TE19910	A	A3	MuDR	DNA	RdDM	2463
AT1TE20035	B	B1	Helitron	RC	RdDM	982
AT1TE20040	A	A3	Helitron	RC	REST	1612
AT1TE20085	A	A2	MuDR	DNA	REST	282
AT1TE20090	B	B2	MuDR	DNA	RdDM	298
AT1TE20110	A	A1	Helitron	RC	RdDM	706
AT1TE20180	A	A2	Helitron	RC	RdDM	1799
AT1TE20185	B	B2	MuDR	DNA	REST	66
AT1TE20195	A	A3	MuDR	DNA	RdDM	1489
AT1TE20315	A	A3	HAT	DNA	RdDM	2605
AT1TE20320	A	A1	HAT	DNA	RdDM	138
AT1TE20410	A	A3	Copia	LTR	REST	574
AT1TE20665	A	A1	Helitron	RC	REST	751
AT1TE20670	siRNA-deficient	siRNA-deficient	Helitron	RC	REST	687
AT1TE20745	A	A2	Helitron	RC	RdDM	786
AT1TE20755	A	A2	Helitron	RC	RdDM	1508
AT1TE20760	B	B1	Helitron	RC	RdDM	118
AT1TE20925	A	A2	HAT	DNA	RdDM	1338
AT1TE20980	A	A2	SINE	SINE	RdDM	73
AT1TE21120	siRNA-deficient	siRNA-deficient	Helitron	RC	REST	719
AT1TE21130	A	A3	Helitron	RC	RdDM	917
AT1TE21135	B	B1	Helitron	RC	REST	148
AT1TE21210	A	A3	Copia	LTR	RdDM	5120
AT1TE21250	A	A1	DNA	DNA	REST	351
AT1TE21305	A	A2	LINE	TSCL	REST	725
AT1TE21310	A	A2	MuDR	DNA	RdDM	535
AT1TE21355	A	A1	Helitron	RC	RdDM	1118
AT1TE21360	A	A3	DNA	DNA	RdDM	229
AT1TE21370	A	A3	Helitron	RC	RdDM	1445
AT1TE21515	A	A1	Helitron	RC	RdDM	502
AT1TE21710	B	B3	Copia	LTR	RdDM	5207
AT1TE21715	A	A1	HAT	DNA	RdDM	113
AT1TE21725	A	A3	DNA	DNA	RdDM	182
AT1TE21790	A	A2	Helitron	RC	RdDM	1991
AT1TE21805	A	A1	HAT	DNA	RdDM	1245
AT1TE21840	A	A3	Pogo	DNA	RdDM	765
AT1TE22695	A	A3	MuDR	DNA	RdDM	989
AT1TE22720	A	A3	Helitron	RC	REST	1324
AT1TE22750	B	B3	Helitron	RC	RdDM	2345
AT1TE22850	B	B3	Gypsy	LTR	CMT2	5069
AT1TE22855	siRNA-deficient	siRNA-deficient	Gypsy	LTR	CMT2	161
AT1TE22865	B	B2	Gypsy	LTR	REST	153
AT1TE23065	A	A3	Helitron	RC	RdDM	618
AT1TE23080	A	A3	Helitron	RC	RdDM	735
AT1TE23270	A	A1	DNA	DNA	REST	443
AT1TE23355	A	A1	Helitron	RC	RdDM	159
AT1TE23390	A	A2	DNA	DNA	RdDM	203
AT1TE23395	A	A1	DNA	DNA	RdDM	254
AT1TE23410	A	A1	Helitron	RC	REST	1398
AT1TE23420	A	A3	MuDR	DNA	RdDM	2279
AT1TE23505	A	A3	Helitron	RC	RdDM	3245
AT1TE23740	B	B3	MuDR	DNA	CMT2andRdDM	12267
AT1TE23830	A	A2	MuDR	DNA	RdDM	252
AT1TE23835	A	A1	MuDR	DNA	RdDM	152
AT1TE23840	A	A2	SINE	SINE	RdDM	359
AT1TE24060	siRNA-deficient	siRNA-deficient	LINE	LINE	REST	711
AT1TE24165	A	A3	Helitron	RC	REST	715
AT1TE24255	B	B2	Helitron	RC	REST	1052
AT1TE24850	B	B4	Copia	LTR	CMT2andRdDM	7839
AT1TE24855	A	A2	Helitron	RC	RdDM	620
AT1TE24865	A	A1	Helitron	RC	REST	484
AT1TE24955	B	B3	MuDR	DNA	RdDM	909
AT1TE24975	A	A3	SINE	SINE	RdDM	154
AT1TE25025	A	A1	Helitron	RC	REST	1322
AT1TE25030	A	A1	Helitron	RC	REST	814
AT1TE25035	A	A3	MuDR	DNA	RdDM	29
AT1TE25110	A	A3	Helitron	RC	REST	1015
AT1TE25115	A	A1	Helitron	RC	REST	1632
AT1TE25210	A	A2	Helitron	RC	RdDM	1068
AT1TE25260	siRNA-deficient	siRNA-deficient	Helitron	RC	REST	795
AT1TE25275	A	A3	Helitron	RC	REST	648
AT1TE25610	siRNA-deficient	siRNA-deficient	MuDR	DNA	REST	600
AT1TE25615	B	B3	MuDR	DNA	RdDM	1139
AT1TE25645	B	B4	LINE	LINE	CMT2	5024
AT1TE25655	A	A2	Pogo	DNA	RdDM	740
AT1TE25665	A	A1	Unassigned	Unassigned	REST	554
AT1TE25670	A	A1	LINE	LINE	REST	336
AT1TE25685	A	A1	HAT	DNA	RdDM	1294
AT1TE25860	siRNA-deficient	siRNA-deficient	LINE	LINE	REST	115
AT1TE25880	B	B3	Gypsy	LTR	REST	361
AT1TE25910	A	A3	Copia	LTR	REST	126
AT1TE26120	A	A3	Helitron	RC	RdDM	2209
AT1TE26260	A	A3	Copia	LTR	REST	509
AT1TE26305	A	A2	Helitron	RC	RdDM	1224
AT1TE26370	A	A2	Helitron	RC	RdDM	720
AT1TE26515	A	A2	Helitron	RC	RdDM	1665
AT1TE26525	A	A3	Helitron	RC	REST	136
AT1TE26535	A	A1	Helitron	RC	RdDM	1394
AT1TE26625	A	A3	HAT	DNA	RdDM	1025
AT1TE26665	A	A1	Helitron	RC	RdDM	994
AT1TE26675	A	A2	Harbinger	DNA	RdDM	1467
AT1TE26700	siRNA-deficient	siRNA-deficient	Helitron	RC	REST	826
AT1TE26705	siRNA-deficient	siRNA-deficient	Helitron	RC	REST	535
AT1TE26710	A	A1	Helitron	RC	RdDM	1083
AT1TE26715	A	A1	Helitron	RC	RdDM	38
AT1TE26720	A	A1	HAT	DNA	RdDM	613
AT1TE26735	A	A3	Helitron	RC	RdDM	1440
AT1TE27030	A	A1	Helitron	RC	RdDM	736
AT1TE27095	A	A1	Helitron	RC	RdDM	1130
AT1TE27100	A	A1	LINE	LINE	RdDM	265
AT1TE27295	B	B3	MuDR	DNA	CMT2	8311
AT1TE27335	A	A1	Helitron	RC	RdDM	632
AT1TE27340	A	A2	Helitron	RC	RdDM	1819
AT1TE27345	A	A2	MuDR	DNA	RdDM	302
AT1TE27350	A	A2	MuDR	DNA	RdDM	320
AT1TE27390	A	A3	Helitron	RC	RdDM	926
AT1TE27395	A	A3	Helitron	RC	CMT2andRdDM	1318
AT1TE27405	A	A3	LINE	LINE	CMT2	2208
AT1TE27470	A	A2	Helitron	RC	REST	1207
AT1TE27475	A	A1	Gypsy	LTR	RdDM	354
AT1TE27540	A	A1	Helitron	RC	RdDM	773
AT1TE27550	A	A2	Helitron	RC	RdDM	928
AT1TE27655	A	A1	MuDR	DNA	RdDM	350
AT1TE27665	B	B3	Helitron	RC	RdDM	1622
AT1TE27675	siRNA-deficient	siRNA-deficient	Helitron	RC	REST	351
AT1TE27810	A	A3	Helitron	RC	RESTandRdDM	3353
AT1TE27815	A	A2	Helitron	RC	REST	57
AT1TE27830	A	A3	Helitron	RC	RdDM	1369
AT1TE27905	B	B2	Harbinger	DNA	REST	1265
AT1TE27915	A	A1	Pogo	DNA	RdDM	428
AT1TE28050	A	A1	DNA	DNA	REST	488
AT1TE28055	siRNA-deficient	siRNA-deficient	Helitron	RC	REST	561
AT1TE28175	B	B3	LINE	LINE	CMT2	4021
AT1TE28320	A	A2	Gypsy	LTR	CMT2	259
AT1TE28325	A	A2	Gypsy	LTR	REST	315
AT1TE28370	B	B3	MuDR	DNA	CMT2andRdDM	7747
AT1TE28375	A	A2	MuDR	DNA	CMT2andRdDM	786
AT1TE28380	B	B1	MuDR	DNA	CMT2	834
AT1TE28390	A	A1	MuDR	DNA	RdDM	235
AT1TE28395	A	A2	Gypsy	LTR	REST	285
AT1TE28400	A	A2	Gypsy	LTR	REST	276
AT1TE28450	A	A2	Gypsy	LTR	REST	285
AT1TE28455	A	A2	Gypsy	LTR	REST	276
AT1TE28500	A	A2	Gypsy	LTR	REST	285
AT1TE28505	A	A2	Gypsy	LTR	REST	315
AT1TE28630	A	A1	MuDR	DNA	RdDM	168
AT1TE28635	A	A1	Helitron	RC	RdDM	1145
AT1TE28830	B	B4	Unassigned	Unassigned	CMT2	5326
AT1TE29060	B	B3	MuDR	DNA	CMT2	10888
AT1TE29070	A	A1	Helitron	RC	REST	1023
AT1TE29205	A	A2	Helitron	RC	RdDM	373
AT1TE29265	A	A1	MuDR	DNA	RdDM	298
AT1TE29390	A	A3	Helitron	RC	REST	1125
AT1TE29410	A	A3	Helitron	RC	RdDM	1168
AT1TE29415	A	A1	Helitron	RC	RdDM	963
AT1TE29420	A	A1	Helitron	RC	REST	903
AT1TE29425	A	A1	Helitron	RC	REST	245
AT1TE29430	A	A2	Helitron	RC	RdDM	111
AT1TE29570	A	A3	Harbinger	DNA	CMT2andRdDM	2438
AT1TE29605	A	A2	MuDR	DNA	RdDM	1018
AT1TE29665	A	A3	Helitron	RC	REST	897
AT1TE29770	A	A2	MuDR	DNA	RdDM	1436
AT1TE29920	A	A1	Helitron	RC	REST	940
AT1TE29990	B	B3	LINE	LINE	RdDM	1139
AT1TE30130	A	A2	LINE	LINE	RdDM	490
AT1TE30185	A	A1	Helitron	RC	CMT2andRdDM	557
AT1TE30190	B	B2	Copia	LTR	CMT2andRdDM	45
AT1TE30195	B	B3	Copia	LTR	CMT2	4962
AT1TE30240	A	A2	Helitron	RC	RdDM	871
AT1TE30250	B	B1	Helitron	RC	REST	1734
AT1TE30330	A	A2	SINE	SINE	RdDM	125
AT1TE30350	siRNA-deficient	siRNA-deficient	Helitron	RC	REST	947
AT1TE30365	A	A3	Helitron	RC	RdDM	991
AT1TE30410	A	A1	DNA	DNA	REST	239
AT1TE30770	B	B3	Helitron	RC	REST	3990
AT1TE30840	A	A2	Helitron	RC	REST	1390
AT1TE30845	A	A3	Helitron	RC	CMT2	1009
AT1TE30875	A	A3	LINE	LINE	REST	995
AT1TE30880	B	B1	Helitron	RC	REST	1653
AT1TE30885	A	A2	LINE	LINE	REST	179
AT1TE30890	A	A1	MuDR	DNA	RdDM	1284
AT1TE30895	A	A2	Helitron	RC	RdDM	434
AT1TE31190	B	B3	MuDR	DNA	CMT2andRdDM	14780
AT1TE31410	A	A3	Copia	LTR	REST	160
AT1TE31425	A	A2	SINE	SINE	RdDM	146
AT1TE31590	A	A3	Helitron	RC	RdDM	2855
AT1TE31660	A	A3	Helitron	RC	RdDM	1513
AT1TE31750	A	A2	Helitron	RC	RdDM	944
AT1TE31755	A	A2	Helitron	RC	RdDM	142
AT1TE31770	A	A3	Helitron	RC	RdDM	296
AT1TE31775	A	A2	Helitron	RC	RESTandRdDM	8023
AT1TE31780	A	A1	Helitron	RC	RdDM	48
AT1TE31785	A	A1	Helitron	RC	RdDM	22
AT1TE31905	B	B2	Helitron	RC	REST	892
AT1TE31930	A	A2	Copia	LTR	REST	966
AT1TE31935	A	A2	Copia	LTR	REST	399
AT1TE31970	A	A1	MuDR	DNA	RdDM	1123
AT1TE31985	A	A1	Helitron	RC	RdDM	1172
AT1TE32000	A	A1	LINE	LINE	RdDM	170
AT1TE32015	siRNA-deficient	siRNA-deficient	Copia	LTR	REST	3453
AT1TE32040	A	A1	Harbinger	DNA	RdDM	336
AT1TE32095	siRNA-deficient	siRNA-deficient	Helitron	RC	REST	1110
AT1TE32110	A	A1	Helitron	RC	REST	1505
AT1TE32270	A	A1	LINE	LINE	RdDM	491
AT1TE32275	A	A1	Pogo	DNA	RdDM	641
AT1TE32325	B	B4	Helitron	RC	RdDM	596
AT1TE32330	A	A2	Helitron	RC	RdDM	39
AT1TE32455	A	A1	DNA	DNA	RdDM	256
AT1TE32625	A	A1	MuDR	DNA	RdDM	365
AT1TE32655	siRNA-deficient	siRNA-deficient	Helitron	RC	REST	923
AT1TE32755	A	A3	MuDR	DNA	CMT2	1917
AT1TE32765	A	A3	MuDR	DNA	RdDM	1589
AT1TE32785	A	A2	Helitron	RC	REST	1102
AT1TE32795	A	A1	Helitron	RC	RdDM	601
AT1TE32800	siRNA-deficient	siRNA-deficient	Helitron	RC	RdDM	726
AT1TE32805	siRNA-deficient	siRNA-deficient	Helitron	RC	RdDM	209
AT1TE32945	A	A2	HAT	DNA	RdDM	297
AT1TE32990	A	A3	SINE	SINE	RdDM	265
AT1TE32995	B	B2	Helitron	RC	REST	633
AT1TE33075	A	A2	Helitron	RC	RdDM	874
AT1TE33080	siRNA-deficient	siRNA-deficient	Helitron	RC	REST	43
AT1TE33340	A	A2	Pogo	DNA	RdDM	697
AT1TE33450	A	A3	MuDR	DNA	RdDM	272
AT1TE33455	B	B3	MuDR	DNA	REST	1145
AT1TE33460	siRNA-deficient	siRNA-deficient	MuDR	DNA	CMT2	199
AT1TE33490	B	B4	LINE	LINE	CMT2	6001
AT1TE33555	A	A1	Helitron	RC	REST	217
AT1TE33670	B	B3	LINE	LINE	RdDM	412
AT1TE33750	A	A2	SINE	SINE	RdDM	114
AT1TE33905	A	A2	Pogo	DNA	RdDM	787
AT1TE33920	A	A1	MuDR	DNA	RdDM	189
AT1TE33925	A	A1	MuDR	DNA	RdDM	108
AT1TE33955	A	A3	MuDR	DNA	RdDM	867
AT1TE34015	A	A3	Helitron	RC	RdDM	4977
AT1TE34040	A	A1	LINE	LINE	CMT2	81
AT1TE34045	A	A3	LINE	LINE	CMT2andRdDM	1357
AT1TE34055	siRNA-deficient	siRNA-deficient	LINE	LINE	REST	37
AT1TE34120	siRNA-deficient	siRNA-deficient	Helitron	RC	RdDM	426
AT1TE34125	A	A2	Pogo	DNA	RdDM	605
AT1TE34170	A	A2	Helitron	RC	RdDM	1348
AT1TE34180	A	A2	LINE	LINE	RdDM	276
AT1TE34215	A	A2	Helitron	RC	RdDM	1282
AT1TE34255	B	B3	Helitron	RC	RdDM	618
AT1TE34260	A	A2	Helitron	RC	RdDM	121
AT1TE34265	siRNA-deficient	siRNA-deficient	MuDR	DNA	REST	553
AT1TE34275	siRNA-deficient	siRNA-deficient	Helitron	RC	REST	1486
AT1TE34295	A	A2	Helitron	RC	RdDM	1280
AT1TE34300	A	A2	Helitron	RC	RdDM	763
AT1TE34315	A	A3	En-Spm	DNA	CMT2	2429
AT1TE34365	A	A3	Helitron	RC	RdDM	1344
AT1TE34435	siRNA-deficient	siRNA-deficient	Helitron	RC	REST	923
AT1TE34445	A	A1	Helitron	RC	RdDM	1246
AT1TE34450	A	A1	Helitron	RC	RdDM	522
AT1TE34465	B	B4	En-Spm	DNA	REST	310
AT1TE34580	B	B3	Copia	LTR	CMT2	4870
AT1TE34590	A	A3	LINE	LINE	RdDM	406
AT1TE34650	A	A3	LINE	LINE	REST	1785
AT1TE34820	B	B1	Helitron	RC	REST	289
AT1TE34825	A	A2	Helitron	RC	REST	574
AT1TE34895	A	A3	MuDR	DNA	RdDM	915
AT1TE35060	A	A2	Helitron	RC	RdDM	661
AT1TE35100	A	A2	Helitron	RC	RdDM	1144
AT1TE35105	A	A2	Helitron	RC	RdDM	642
AT1TE35245	A	A2	LINE	LINE	REST	309
AT1TE35250	A	A1	HAT	DNA	RdDM	974
AT1TE35270	A	A2	Helitron	RC	REST	53
AT1TE35275	A	A1	Helitron	RC	REST	519
AT1TE35280	A	A2	Harbinger	DNA	RdDM	1410
AT1TE35290	A	A1	DNA	DNA	RdDM	226
AT1TE35305	B	B3	MuDR	DNA	REST	2274
AT1TE35315	A	A1	Helitron	RC	REST	49
AT1TE35320	A	A1	DNA	DNA	RdDM	44
AT1TE35325	A	A1	DNA	DNA	RdDM	548
AT1TE35460	A	A3	Gypsy	LTR	RdDM	746
AT1TE35465	A	A3	Gypsy	LTR	RdDM	742
AT1TE35530	A	A1	DNA	DNA	RdDM	564
AT1TE35535	A	A2	Helitron	RC	RdDM	229
AT1TE35540	A	A1	SINE	SINE	RdDM	127
AT1TE35575	A	A1	DNA	DNA	REST	456
AT1TE35590	A	A2	Pogo	DNA	RdDM	772
AT1TE35600	A	A3	Helitron	RC	REST	100
AT1TE35605	B	B2	Helitron	RC	REST	110
AT1TE35620	A	A2	Pogo	DNA	REST	220
AT1TE35625	A	A3	Helitron	RC	REST	467
AT1TE35630	B	B2	Helitron	RC	REST	1018
AT1TE35635	A	A1	Helitron	RC	RdDM	119
AT1TE35670	A	A1	Helitron	RC	REST	738
AT1TE35675	siRNA-deficient	siRNA-deficient	LINE	LINE	CMT2	369
AT1TE35680	A	A3	MuDR	DNA	REST	2769
AT1TE35720	A	A3	LINE	LINE	CMT2	2683
AT1TE35815	A	A1	Helitron	RC	RdDM	23
AT1TE35820	A	A1	Helitron	RC	RdDM	467
AT1TE35830	A	A2	Helitron	RC	RdDM	107
AT1TE35835	siRNA-deficient	siRNA-deficient	LINE	LINE	RdDM	132
AT1TE35855	B	B3	LINE	LINE	CMT2	2441
AT1TE35860	B	B2	LINE	LINE	CMT2	945
AT1TE35900	A	A3	LINE	LINE	REST	446
AT1TE35955	A	A1	Pogo	DNA	RdDM	711
AT1TE35970	A	A1	MuDR	DNA	CMT2	170
AT1TE35985	A	A3	SINE	SINE	RdDM	187
AT1TE36030	A	A2	Copia	LTR	CMT2	32
AT1TE36035	B	B3	Copia	LTR	CMT2	4341
AT1TE36040	A	A3	Copia	LTR	REST	34
AT1TE36060	A	A2	Helitron	RC	REST	3290
AT1TE36120	B	B3	Helitron	RC	RdDM	1056
AT1TE36215	A	A2	SINE	SINE	RdDM	198
AT1TE36245	A	A2	Helitron	RC	REST	276
AT1TE36255	A	A1	Helitron	RC	RdDM	271
AT1TE36345	A	A2	MuDR	DNA	RdDM	207
AT1TE36350	A	A3	MuDR	DNA	RdDM	307
AT1TE36480	A	A1	Helitron	RC	REST	59
AT1TE36485	A	A1	Helitron	RC	REST	5221
AT1TE36505	A	A1	Helitron	RC	REST	2117
AT1TE36510	A	A2	Helitron	RC	RdDM	1069
AT1TE36550	A	A2	Helitron	RC	RdDM	1007
AT1TE36560	A	A2	MuDR	DNA	RdDM	136
AT1TE36565	A	A2	En-Spm	DNA	CMT2	115
AT1TE36570	B	B3	En-Spm	DNA	CMT2	8122
AT1TE36590	siRNA-deficient	siRNA-deficient	Helitron	RC	REST	823
AT1TE36605	A	A1	HAT	DNA	REST	1622
AT1TE36630	A	A3	Helitron	RC	REST	1226
AT1TE36715	A	A3	Helitron	RC	RdDM	892
AT1TE36890	A	A2	Helitron	RC	RdDM	3858
AT1TE36945	A	A1	DNA	DNA	RdDM	379
AT1TE36960	A	A2	Helitron	RC	RdDM	710
AT1TE37050	A	A2	Helitron	RC	REST	1304
AT1TE37140	A	A1	DNA	DNA	REST	127
AT1TE37165	siRNA-deficient	siRNA-deficient	Helitron	RC	RdDM	451
AT1TE37170	A	A3	Helitron	RC	RdDM	1167
AT1TE37180	A	A3	DNA	DNA	RdDM	806
AT1TE37210	B	B2	Gypsy	LTR	CMT2	1060
AT1TE37215	B	B3	Gypsy	LTR	CMT2	2486
AT1TE37220	B	B1	MuDR	DNA	CMT2	147
AT1TE37250	A	A1	SINE	SINE	RdDM	55
AT1TE37260	A	A1	Helitron	RC	RdDM	865
AT1TE37265	A	A3	Gypsy	LTR	CMT2	3405
AT1TE37275	A	A2	Helitron	RC	REST	1790
AT1TE37300	B	B1	Helitron	RC	RdDM	295
AT1TE37305	A	A2	Helitron	RC	RdDM	1412
AT1TE37390	A	A1	Helitron	RC	RdDM	859
AT1TE37590	B	B2	Helitron	RC	REST	604
AT1TE37610	A	A3	Helitron	RC	REST	1357
AT1TE37645	A	A3	Helitron	RC	RdDM	780
AT1TE37660	A	A1	Helitron	RC	RdDM	965
AT1TE37680	A	A1	HAT	DNA	REST	229
AT1TE37685	A	A1	SINE	SINE	RdDM	164
AT1TE37705	A	A2	Helitron	RC	RdDM	1486
AT1TE37710	B	B2	Helitron	RC	RdDM	984
AT1TE37770	A	A1	MuDR	DNA	RdDM	419
AT1TE37790	A	A1	Helitron	RC	RdDM	923
AT1TE37865	A	A1	Gypsy	LTR	REST	138
AT1TE37870	A	A1	Gypsy	LTR	REST	138
AT1TE37875	A	A1	Gypsy	LTR	REST	355
AT1TE37890	A	A3	Helitron	RC	RdDM	2668
AT1TE37905	A	A3	MuDR	DNA	RdDM	453
AT1TE37910	A	A3	MuDR	DNA	RdDM	438
AT1TE37915	A	A3	MuDR	DNA	RdDM	129
AT1TE37925	A	A3	Helitron	RC	RdDM	2404
AT1TE37935	B	B2	Helitron	RC	RdDM	1389
AT1TE37975	A	A2	Helitron	RC	RdDM	2154
AT1TE38015	A	A2	Helitron	RC	RdDM	592
AT1TE38025	A	A1	Helitron	RC	RdDM	37
AT1TE38030	A	A1	Helitron	RC	RdDM	355
AT1TE38035	A	A2	Helitron	RC	RdDM	2484
AT1TE38090	B	B3	MuDR	DNA	RdDM	2816
AT1TE38195	A	A3	Helitron	RC	RdDM	936
AT1TE38200	A	A2	Helitron	RC	REST	80
AT1TE38210	B	B3	Copia	LTR	CMT2andRdDM	4629
AT1TE38245	A	A3	Helitron	RC	RdDM	621
AT1TE38250	A	A1	Helitron	RC	REST	241
AT1TE38260	A	A2	Helitron	RC	RdDM	1184
AT1TE38300	A	A3	HAT	DNA	RdDM	1081
AT1TE38325	A	A2	Helitron	RC	REST	565
AT1TE38340	A	A1	Helitron	RC	REST	1036
AT1TE38345	A	A3	MuDR	DNA	CMT2andRdDM	272
AT1TE38350	B	B3	MuDR	DNA	CMT2	1145
AT1TE38355	siRNA-deficient	siRNA-deficient	MuDR	DNA	CMT2	199
AT1TE38360	A	A1	MuDR	DNA	RdDM	153
AT1TE38445	A	A2	Copia	LTR	RdDM	199
AT1TE38530	B	B3	MuDR	DNA	CMT2	14551
AT1TE38570	siRNA-deficient	siRNA-deficient	Helitron	RC	REST	1035
AT1TE38700	B	B3	LINE	LINE	RdDM	299
AT1TE38705	A	A2	DNA	DNA	RdDM	770
AT1TE38710	A	A2	SINE	SINE	RdDM	193
AT1TE38775	A	A3	Helitron	RC	REST	3053
AT1TE38780	A	A3	Helitron	RC	RdDM	364
AT1TE38820	A	A2	Helitron	RC	RdDM	637
AT1TE38835	A	A3	Helitron	RC	REST	2118
AT1TE38900	A	A1	MuDR	DNA	RdDM	346
AT1TE38905	A	A1	HAT	DNA	REST	168
AT1TE38915	A	A1	DNA	DNA	RdDM	586
AT1TE38920	A	A1	Helitron	RC	RdDM	301
AT1TE38925	A	A2	HAT	DNA	REST	637
AT1TE38930	siRNA-deficient	siRNA-deficient	HAT	DNA	CMT2	137
AT1TE38935	siRNA-deficient	siRNA-deficient	Helitron	RC	CMT2	364
AT1TE38940	B	B3	En-Spm	DNA	CMT2	4189
AT1TE38950	siRNA-deficient	siRNA-deficient	Helitron	RC	REST	584
AT1TE38955	A	A1	HAT	DNA	REST	168
AT1TE38985	A	A2	Gypsy	LTR	REST	1612
AT1TE39005	A	A3	Helitron	RC	REST	843
AT1TE39010	siRNA-deficient	siRNA-deficient	Helitron	RC	REST	1375
AT1TE39025	B	B3	DNA	DNA	RdDM	363
AT1TE39030	A	A2	LINE	LINE	REST	628
AT1TE39105	B	B3	Helitron	RC	REST	1410
AT1TE39145	B	B3	Helitron	RC	RdDM	772
AT1TE39150	A	A2	LINE	LINE	RdDM	128
AT1TE39165	A	A2	Helitron	RC	RdDM	534
AT1TE39210	A	A1	Helitron	RC	RdDM	437
AT1TE39215	A	A2	Helitron	RC	CMT2andRdDM	269
AT1TE39225	A	A3	Helitron	RC	RdDM	724
AT1TE39335	A	A2	Helitron	RC	REST	727
AT1TE39340	A	A2	SINE	SINE	RdDM	110
AT1TE39360	A	A2	Helitron	RC	RdDM	1047
AT1TE39370	A	A2	MuDR	DNA	RdDM	227
AT1TE39375	A	A3	MuDR	DNA	CMT2	352
AT1TE39380	A	A3	MuDR	DNA	CMT2	964
AT1TE39385	siRNA-deficient	siRNA-deficient	En-Spm	DNA	CMT2andRdDM	99
AT1TE39390	B	B2	En-Spm	DNA	CMT2andRdDM	338
AT1TE39400	A	A3	MuDR	DNA	CMT2andRdDM	160
AT1TE39405	A	A1	Helitron	RC	REST	975
AT1TE39490	siRNA-deficient	siRNA-deficient	LINE	LINE	REST	339
AT1TE39495	A	A2	Gypsy	LTR	RdDM	151
AT1TE39515	B	B3	En-Spm	DNA	CMT2	4702
AT1TE39530	A	A2	Helitron	RC	RdDM	690
AT1TE39535	A	A2	Helitron	RC	RdDM	654
AT1TE39545	A	A2	Helitron	RC	RdDM	138
AT1TE39550	siRNA-deficient	siRNA-deficient	Helitron	RC	REST	1027
AT1TE39560	A	A1	Helitron	RC	REST	446
AT1TE39710	A	A1	Helitron	RC	RESTandRdDM	2047
AT1TE39720	A	A2	Helitron	RC	RdDM	542
AT1TE39755	A	A3	Helitron	RC	RdDM	810
AT1TE39785	A	A3	Helitron	RC	REST	1205
AT1TE39790	A	A2	DNA	DNA	RdDM	338
AT1TE39800	A	A2	MuDR	DNA	REST	348
AT1TE39810	A	A2	DNA	DNA	REST	398
AT1TE39820	siRNA-deficient	siRNA-deficient	Helitron	RC	REST	765
AT1TE39830	A	A3	Harbinger	DNA	REST	837
AT1TE39835	A	A1	Harbinger	DNA	RdDM	261
AT1TE39840	A	A1	Helitron	RC	RdDM	278
AT1TE39845	A	A1	SINE	SINE	RdDM	57
AT1TE39855	siRNA-deficient	siRNA-deficient	HAT	DNA	REST	560
AT1TE39865	A	A1	Helitron	RC	REST	709
AT1TE39880	B	B2	Copia	LTR	REST	3128
AT1TE39890	A	A1	DNA	DNA	RdDM	183
AT1TE39905	B	B1	Helitron	RC	REST	552
AT1TE39915	B	B3	MuDR	DNA	RdDM	1033
AT1TE39930	siRNA-deficient	siRNA-deficient	Helitron	RC	REST	1655
AT1TE39950	B	B1	Unassigned	Unassigned	REST	1243
AT1TE39965	A	A2	DNA	DNA	REST	162
AT1TE39970	B	B1	DNA	DNA	REST	283
AT1TE39975	siRNA-deficient	siRNA-deficient	Helitron	RC	REST	702
AT1TE39980	B	B1	Helitron	RC	REST	20
AT1TE39985	B	B2	DNA	DNA	RdDM	162
AT1TE39990	B	B2	DNA	DNA	REST	278
AT1TE39995	B	B1	Helitron	RC	REST	192
AT1TE40000	B	B1	Helitron	RC	REST	753
AT1TE40010	A	A3	DNA	DNA	RdDM	250
AT1TE40020	A	A2	Helitron	RC	REST	1763
AT1TE40060	siRNA-deficient	siRNA-deficient	HAT	DNA	REST	404
AT1TE40075	siRNA-deficient	siRNA-deficient	Helitron	RC	REST	1011
AT1TE40090	A	A2	Helitron	RC	RdDM	2577
AT1TE40120	B	B3	Helitron	RC	RdDM	4861
AT1TE40130	A	A1	Pogo	DNA	REST	73
AT1TE40180	siRNA-deficient	siRNA-deficient	MuDR	DNA	REST	84
AT1TE40230	A	A1	Helitron	RC	REST	580
AT1TE40235	A	A3	Helitron	RC	CMT2	82
AT1TE40240	A	A3	Helitron	RC	REST	3044
AT1TE40265	A	A2	HAT	DNA	REST	633
AT1TE40295	A	A1	MuDR	DNA	RdDM	414
AT1TE40305	A	A1	LINE	LINE	RdDM	339
AT1TE40340	B	B3	Gypsy	LTR	CMT2	1646
AT1TE40345	B	B1	Gypsy	LTR	CMT2	631
AT1TE40355	B	B3	Copia	LTR	CMT2	3291
AT1TE40360	siRNA-deficient	siRNA-deficient	Copia	LTR	REST	2693
AT1TE40415	B	B1	Helitron	RC	REST	971
AT1TE40470	A	A1	Helitron	RC	REST	766
AT1TE40525	A	A3	Helitron	RC	RdDM	657
AT1TE40560	B	B2	Unassigned	Unassigned	CMT2andRdDM	879
AT1TE40565	B	B1	Helitron	RC	CMT2	248
AT1TE40570	B	B3	DNA	DNA	CMT2andRdDM	471
AT1TE40575	A	A1	Copia	LTR	CMT2	78
AT1TE40580	A	A2	Helitron	RC	REST	66
AT1TE40590	B	B1	Helitron	RC	REST	56
AT1TE40595	A	A3	Helitron	RC	REST	1223
AT1TE40600	A	A1	Helitron	RC	REST	23
AT1TE40605	B	B4	HAT	DNA	REST	837
AT1TE40615	A	A2	Helitron	RC	RdDM	1504
AT1TE40620	A	A3	MuDR	DNA	RdDM	1426
AT1TE40640	A	A3	LINE	LINE	RdDM	472
AT1TE40685	B	B1	Helitron	RC	REST	512
AT1TE40690	A	A2	Pogo	DNA	REST	790
AT1TE40700	A	A2	Helitron	RC	REST	2050
AT1TE40725	A	A2	Gypsy	LTR	REST	585
AT1TE40735	A	A3	Helitron	RC	RdDM	190
AT1TE40765	A	A2	Helitron	RC	RdDM	127
AT1TE40770	A	A2	Helitron	RC	RdDM	928
AT1TE40775	A	A2	Helitron	RC	RdDM	378
AT1TE40790	A	A1	Helitron	RC	RdDM	27
AT1TE40800	siRNA-deficient	siRNA-deficient	DNA	DNA	RdDM	767
AT1TE40805	A	A1	Helitron	RC	RdDM	46
AT1TE40810	A	A3	SINE	SINE	RdDM	129
AT1TE40870	A	A1	HAT	DNA	REST	395
AT1TE40885	siRNA-deficient	siRNA-deficient	Helitron	RC	REST	1206
AT1TE40900	B	B1	Helitron	RC	REST	764
AT1TE40925	B	B3	Helitron	RC	RdDM	2183
AT1TE40930	A	A1	HAT	DNA	RdDM	379
AT1TE40935	A	A3	MuDR	DNA	RdDM	278
AT1TE40940	B	B3	Gypsy	LTR	CMT2	2060
AT1TE40950	B	B1	MuDR	DNA	CMT2	244
AT1TE40955	B	B4	Gypsy	LTR	CMT2	3127
AT1TE40960	B	B1	MuDR	DNA	REST	240
AT1TE40975	A	A2	HAT	DNA	REST	304
AT1TE40980	A	A3	DNA	DNA	RdDM	303
AT1TE41020	A	A2	Helitron	RC	REST	610
AT1TE41025	A	A2	MuDR	DNA	RdDM	224
AT1TE41030	A	A2	MuDR	DNA	REST	304
AT1TE41040	B	B3	MuDR	DNA	RdDM	287
AT1TE41050	siRNA-deficient	siRNA-deficient	Helitron	RC	CMT2andRdDM	48
AT1TE41055	A	A3	Helitron	RC	RdDM	137
AT1TE41080	B	B3	MuDR	DNA	RdDM	395
AT1TE41090	siRNA-deficient	siRNA-deficient	Helitron	RC	REST	272
AT1TE41115	A	A2	MuDR	DNA	RdDM	570
AT1TE41140	A	A1	DNA	DNA	REST	549
AT1TE41145	siRNA-deficient	siRNA-deficient	Copia	LTR	REST	638
AT1TE41165	A	A1	Helitron	RC	RdDM	65
AT1TE41170	A	A2	Helitron	RC	RdDM	1311
AT1TE41185	siRNA-deficient	siRNA-deficient	Helitron	RC	REST	1546
AT1TE41230	A	A3	En-Spm	DNA	CMT2	4090
AT1TE41235	B	B1	Harbinger	DNA	REST	117
AT1TE41240	siRNA-deficient	siRNA-deficient	Helitron	RC	REST	967
AT1TE41250	A	A1	Helitron	RC	REST	220
AT1TE41260	B	B2	Helitron	RC	RdDM	2702
AT1TE41265	A	A1	Helitron	RC	RdDM	394
AT1TE41295	A	A1	SINE	SINE	RdDM	120
AT1TE41310	A	A3	HAT	DNA	REST	504
AT1TE41315	A	A2	LINE	TSCL	RdDM	338
AT1TE41340	A	A3	SINE	SINE	RdDM	193
AT1TE41345	B	B3	Gypsy	LTR	CMT2	9472
AT1TE41350	B	B3	MuDR	DNA	CMT2	10471
AT1TE41360	A	A2	LINE	LINE	RdDM	186
AT1TE41385	A	A1	MuDR	DNA	RdDM	111
AT1TE41390	A	A1	MuDR	DNA	RdDM	238
AT1TE41400	siRNA-deficient	siRNA-deficient	Helitron	RC	REST	647
AT1TE41415	B	B2	En-Spm	DNA	REST	1430
AT1TE41460	B	B3	MuDR	DNA	CMT2	15057
AT1TE41465	A	A3	Helitron	RC	REST	743
AT1TE41470	B	B3	MuDR	DNA	RdDM	230
AT1TE41475	A	A2	MuDR	DNA	RdDM	168
AT1TE41480	siRNA-deficient	siRNA-deficient	MuDR	DNA	CMT2	346
AT1TE41485	siRNA-deficient	siRNA-deficient	MuDR	DNA	CMT2	559
AT1TE41490	A	A3	MuDR	DNA	RdDM	398
AT1TE41495	A	A2	MuDR	DNA	CMT2andRdDM	90
AT1TE41500	A	A2	MuDR	DNA	REST	676
AT1TE41505	A	A2	MuDR	DNA	RdDM	226
AT1TE41525	A	A3	MuDR	DNA	RdDM	1691
AT1TE41545	A	A3	Helitron	RC	REST	419
AT1TE41575	B	B1	Copia	LTR	CMT2	1547
AT1TE41580	B	B2	Copia	LTR	RdDM	5335
AT1TE41585	A	A2	MuDR	DNA	RdDM	1178
AT1TE41590	B	B1	Helitron	RC	REST	787
AT1TE41625	B	B2	Helitron	RC	REST	11057
AT1TE41630	siRNA-deficient	siRNA-deficient	Helitron	RC	REST	799
AT1TE41670	siRNA-deficient	siRNA-deficient	Helitron	RC	REST	799
AT1TE41725	siRNA-deficient	siRNA-deficient	Helitron	RC	REST	1193
AT1TE41735	B	B2	Copia	LTR	REST	2242
AT1TE41745	B	B3	MuDR	DNA	CMT2	21309
AT1TE41750	B	B1	MuDR	DNA	CMT2	689
AT1TE41755	siRNA-deficient	siRNA-deficient	MuDR	DNA	CMT2	117
AT1TE41765	B	B2	MuDR	DNA	CMT2	1798
AT1TE41800	B	B1	Copia	LTR	REST	3563
AT1TE41815	A	A2	Helitron	RC	RdDM	655
AT1TE41820	A	A2	Gypsy	LTR	CMT2	1730
AT1TE41835	A	A2	HAT	DNA	RdDM	619
AT1TE41850	A	A1	Helitron	RC	CMT2andRdDM	1015
AT1TE41855	siRNA-deficient	siRNA-deficient	Helitron	RC	CMT2andRdDM	23
AT1TE41860	B	B4	LINE	LINE	CMT2	5859
AT1TE41865	A	A2	Helitron	RC	REST	948
AT1TE41870	A	A2	Helitron	RC	CMT2	20
AT1TE41875	A	A1	MuDR	DNA	RdDM	614
AT1TE41890	A	A2	MuDR	DNA	REST	168
AT1TE41905	A	A2	Helitron	RC	REST	3880
AT1TE41945	siRNA-deficient	siRNA-deficient	LINE	LINE	REST	699
AT1TE41950	A	A1	DNA	DNA	RdDM	107
AT1TE41965	A	A2	HAT	DNA	REST	282
AT1TE41980	A	A2	MuDR	DNA	CMT2andRdDM	628
AT1TE41985	A	A1	MuDR	DNA	CMT2andRdDM	281
AT1TE41990	siRNA-deficient	siRNA-deficient	MuDR	DNA	CMT2andRdDM	65
AT1TE41995	A	A3	MuDR	DNA	RdDM	1221
AT1TE42010	B	B1	Helitron	RC	REST	1721
AT1TE42015	B	B2	MuDR	DNA	REST	301
AT1TE42020	siRNA-deficient	siRNA-deficient	MuDR	DNA	REST	43
AT1TE42025	B	B3	LINE	LINE	REST	243
AT1TE42030	B	B4	Gypsy	LTR	REST	324
AT1TE42035	B	B1	MuDR	DNA	REST	379
AT1TE42040	B	B1	Helitron	RC	REST	104
AT1TE42045	siRNA-deficient	siRNA-deficient	Helitron	RC	REST	43
AT1TE42050	B	B2	Helitron	RC	REST	1253
AT1TE42055	B	B1	Helitron	RC	RdDM	512
AT1TE42065	siRNA-deficient	siRNA-deficient	Helitron	RC	REST	66
AT1TE42070	A	A2	MuDR	DNA	RdDM	121
AT1TE42080	B	B3	MuDR	DNA	RdDM	1291
AT1TE42110	B	B2	LINE	LINE	RdDM	135
AT1TE42125	A	A2	Helitron	RC	REST	501
AT1TE42140	B	B1	Harbinger	DNA	REST	926
AT1TE42145	siRNA-deficient	siRNA-deficient	Gypsy	LTR	REST	209
AT1TE42150	A	A2	MuDR	DNA	REST	277
AT1TE42155	A	A2	Copia	LTR	CMT2andRdDM	155
AT1TE42170	B	B2	MuDR	DNA	REST	422
AT1TE42205	B	B1	SINE	SINE	RdDM	303
AT1TE42210	B	B3	En-Spm	DNA	REST	4185
AT1TE42225	B	B3	En-Spm	DNA	REST	4040
AT1TE42245	A	A2	DNA	DNA	RdDM	343
AT1TE42250	B	B3	Gypsy	LTR	RdDM	444
AT1TE42255	A	A2	MuDR	DNA	REST	333
AT1TE42275	A	A2	Gypsy	LTR	REST	571
AT1TE42280	siRNA-deficient	siRNA-deficient	MuDR	DNA	RdDM	184
AT1TE42285	A	A3	Helitron	RC	RdDM	285
AT1TE42290	B	B1	MuDR	DNA	RdDM	939
AT1TE42315	A	A1	Pogo	DNA	REST	758
AT1TE42320	A	A3	Helitron	RC	REST	84
AT1TE42335	A	A3	MuDR	DNA	RdDM	236
AT1TE42345	A	A1	Helitron	RC	REST	1105
AT1TE42350	A	A2	Gypsy	LTR	RdDM	163
AT1TE42370	A	A3	Helitron	RC	RdDM	615
AT1TE42395	B	B4	Gypsy	LTR	CMT2	5001
AT1TE42400	B	B3	Gypsy	LTR	CMT2	1618
AT1TE42410	B	B3	LINE	LINE	CMT2	1027
AT1TE42415	B	B4	LINE	LINE	CMT2	1592
AT1TE42420	siRNA-deficient	siRNA-deficient	Harbinger	DNA	CMT2	147
AT1TE42430	A	A3	Helitron	RC	REST	2475
AT1TE42440	B	B1	Copia	LTR	CMT2	167
AT1TE42445	B	B3	Copia	LTR	CMT2	1580
AT1TE42450	B	B2	Copia	LTR	CMT2	113
AT1TE42455	siRNA-deficient	siRNA-deficient	Copia	LTR	CMT2	46
AT1TE42460	siRNA-deficient	siRNA-deficient	Copia	LTR	CMT2	21
AT1TE42465	B	B3	Copia	LTR	CMT2	1255
AT1TE42470	A	A2	En-Spm	DNA	CMT2andRdDM	165
AT1TE42490	A	A2	Copia	LTR	REST	271
AT1TE42500	A	A1	LINE	LINE	RdDM	195
AT1TE42535	A	A1	LINE	TSCL	REST	360
AT1TE42550	A	A2	DNA	DNA	RdDM	566
AT1TE42560	A	A1	SINE	SINE	RdDM	134
AT1TE42575	siRNA-deficient	siRNA-deficient	Helitron	RC	REST	1267
AT1TE42600	A	A3	MuDR	DNA	RdDM	266
AT1TE42615	A	A1	HAT	DNA	CMT2	64
AT1TE42620	A	A3	HAT	DNA	REST	703
AT1TE42630	A	A2	Helitron	RC	RdDM	1504
AT1TE42635	B	B3	Helitron	RC	RdDM	2830
AT1TE42660	B	B2	Helitron	RC	REST	1532
AT1TE42665	A	A1	Helitron	RC	REST	298
AT1TE42670	A	A2	LINE	LINE	RdDM	844
AT1TE42680	A	A2	Helitron	RC	RdDM	948
AT1TE42700	A	A3	Helitron	RC	RdDM	990
AT1TE42710	B	B1	Helitron	RC	REST	606
AT1TE42725	B	B1	LINE	LINE	REST	200
AT1TE42735	siRNA-deficient	siRNA-deficient	Copia	LTR	RdDM	138
AT1TE42750	A	A2	HAT	DNA	RdDM	702
AT1TE42755	B	B2	Helitron	RC	RdDM	1606
AT1TE42780	siRNA-deficient	siRNA-deficient	Pogo	DNA	CMT2andRdDM	147
AT1TE42790	A	A2	Pogo	DNA	CMT2	756
AT1TE42800	A	A3	Copia	LTR	CMT2	4553
AT1TE42820	siRNA-deficient	siRNA-deficient	Helitron	RC	REST	565
AT1TE42825	A	A1	MuDR	DNA	CMT2andRdDM	199
AT1TE42835	A	A1	MuDR	DNA	RdDM	606
AT1TE42840	A	A1	MuDR	DNA	RdDM	540
AT1TE42850	A	A1	LINE	LINE	RdDM	890
AT1TE42860	A	A1	LINE	LINE	REST	86
AT1TE42865	A	A2	Copia	LTR	REST	467
AT1TE42875	A	A3	SINE	SINE	CMT2andRdDM	901
AT1TE42880	A	A2	Helitron	RC	REST	1613
AT1TE42890	B	B3	En-Spm	DNA	CMT2	8601
AT1TE42915	A	A2	DNA	DNA	RdDM	728
AT1TE42920	A	A1	MuDR	DNA	RdDM	625
AT1TE42925	A	A3	MuDR	DNA	RdDM	333
AT1TE42930	A	A3	HAT	DNA	RdDM	1043
AT1TE42935	A	A3	Helitron	RC	RdDM	749
AT1TE42945	A	A1	Helitron	RC	REST	1169
AT1TE42950	siRNA-deficient	siRNA-deficient	Helitron	RC	REST	1442
AT1TE42965	A	A1	Pogo	DNA	RdDM	757
AT1TE42975	A	A2	Helitron	RC	RdDM	1228
AT1TE42985	A	A3	Helitron	RC	RdDM	58
AT1TE43010	B	B3	MuDR	DNA	CMT2	5667
AT1TE43020	B	B2	Gypsy	LTR	CMT2	652
AT1TE43025	B	B2	MuDR	DNA	CMT2	1142
AT1TE43030	B	B2	Gypsy	LTR	CMT2	823
AT1TE43035	siRNA-deficient	siRNA-deficient	Gypsy	LTR	CMT2	125
AT1TE43040	B	B4	Gypsy	LTR	CMT2	4626
AT1TE43045	siRNA-deficient	siRNA-deficient	Gypsy	LTR	CMT2	171
AT1TE43050	B	B3	MuDR	DNA	CMT2	5081
AT1TE43070	A	A2	Helitron	RC	CMT2	913
AT1TE43080	A	A3	Harbinger	DNA	REST	618
AT1TE43085	A	A2	Helitron	RC	REST	1355
AT1TE43115	siRNA-deficient	siRNA-deficient	Helitron	RC	REST	1545
AT1TE43145	A	A3	Helitron	RC	REST	1634
AT1TE43150	siRNA-deficient	siRNA-deficient	Helitron	RC	REST	596
AT1TE43170	A	A3	Helitron	RC	RdDM	1085
AT1TE43185	A	A2	Helitron	RC	RdDM	49
AT1TE43190	siRNA-deficient	siRNA-deficient	Helitron	RC	RdDM	394
AT1TE43220	A	A2	Copia	LTR	CMT2andRdDM	150
AT1TE43225	B	B4	Copia	LTR	CMT2	4730
AT1TE43230	B	B3	Helitron	RC	REST	300
AT1TE43235	B	B3	Helitron	RC	REST	91
AT1TE43240	B	B2	Helitron	RC	REST	834
AT1TE43245	B	B2	MuDR	DNA	REST	313
AT1TE43250	B	B4	MuDR	DNA	REST	924
AT1TE43255	B	B1	MuDR	DNA	REST	124
AT1TE43260	siRNA-deficient	siRNA-deficient	MuDR	DNA	REST	117
AT1TE43265	B	B1	En-Spm	DNA	REST	205
AT1TE43270	B	B2	MuDR	DNA	REST	115
AT1TE43275	B	B2	Helitron	RC	RdDM	554
AT1TE43280	B	B1	MuDR	DNA	REST	21
AT1TE43290	B	B2	Helitron	RC	REST	189
AT1TE43295	B	B2	Helitron	RC	REST	2146
AT1TE43300	siRNA-deficient	siRNA-deficient	Helitron	RC	REST	34
AT1TE43305	B	B4	HAT	DNA	REST	2689
AT1TE43310	B	B1	HAT	DNA	REST	98
AT1TE43320	siRNA-deficient	siRNA-deficient	Helitron	RC	RdDM	958
AT1TE43325	B	B3	LINE	LINE	RdDM	407
AT1TE43330	siRNA-deficient	siRNA-deficient	Helitron	RC	REST	1000
AT1TE43340	B	B3	Helitron	RC	RdDM	647
AT1TE43345	B	B1	Helitron	RC	RdDM	137
AT1TE43350	B	B2	Helitron	RC	REST	2607
AT1TE43355	B	B4	MuDR	DNA	CMT2	12394
AT1TE43370	siRNA-deficient	siRNA-deficient	MuDR	DNA	REST	175
AT1TE43375	siRNA-deficient	siRNA-deficient	MuDR	DNA	CMT2	206
AT1TE43380	B	B1	MuDR	DNA	CMT2	630
AT1TE43395	siRNA-deficient	siRNA-deficient	Copia	LTR	REST	324
AT1TE43400	A	A1	Copia	LTR	REST	308
AT1TE43410	siRNA-deficient	siRNA-deficient	Copia	LTR	REST	451
AT1TE43420	A	A3	Gypsy	LTR	CMT2	2341
AT1TE43430	B	B2	Gypsy	LTR	CMT2	1535
AT1TE43440	B	B1	Gypsy	LTR	REST	666
AT1TE43445	A	A3	Gypsy	LTR	CMT2	2449
AT1TE43455	B	B1	Copia	LTR	REST	422
AT1TE43460	B	B1	Copia	LTR	REST	616
AT1TE43470	siRNA-deficient	siRNA-deficient	Copia	LTR	REST	254
AT1TE43480	B	B1	Copia	LTR	REST	310
AT1TE43485	B	B1	Copia	LTR	REST	102
AT1TE43490	siRNA-deficient	siRNA-deficient	Copia	LTR	REST	204
AT1TE43495	B	B1	Helitron	RC	REST	560
AT1TE43505	B	B2	Copia	LTR	REST	508
AT1TE43510	B	B2	Copia	LTR	REST	891
AT1TE43515	A	A2	Copia	LTR	REST	97
AT1TE43530	A	A2	Helitron	RC	RdDM	607
AT1TE43580	A	A3	MuDR	DNA	RdDM	290
AT1TE43585	B	B3	Copia	LTR	CMT2	4881
AT1TE43600	B	B1	Gypsy	LTR	CMT2	63
AT1TE43605	B	B2	Gypsy	LTR	CMT2	2732
AT1TE43615	A	A2	HAT	DNA	REST	629
AT1TE43630	siRNA-deficient	siRNA-deficient	Helitron	RC	REST	687
AT1TE43635	A	A2	Helitron	RC	REST	1756
AT1TE43640	B	B3	Gypsy	LTR	REST	1639
AT1TE43645	A	A2	LINE	LINE	REST	393
AT1TE43655	A	A2	LINE	LINE	REST	330
AT1TE43660	siRNA-deficient	siRNA-deficient	Mariner	DNA	REST	305
AT1TE43665	siRNA-deficient	siRNA-deficient	Helitron	RC	REST	172
AT1TE43670	siRNA-deficient	siRNA-deficient	Helitron	RC	REST	1156
AT1TE43680	A	A3	DNA	DNA	RdDM	368
AT1TE43690	A	A2	Helitron	RC	RdDM	1270
AT1TE43695	A	A2	Helitron	RC	RdDM	150
AT1TE43705	B	B2	HAT	DNA	REST	534
AT1TE43740	B	B3	Helitron	RC	CMT2	15005
AT1TE43770	siRNA-deficient	siRNA-deficient	Helitron	RC	REST	816
AT1TE43775	A	A2	Helitron	RC	REST	1472
AT1TE43780	B	B1	LINE	LINE	CMT2	1819
AT1TE43790	siRNA-deficient	siRNA-deficient	LINE	LINE	CMT2	301
AT1TE43805	B	B3	Gypsy	LTR	CMT2	3236
AT1TE43810	B	B1	Gypsy	LTR	CMT2	799
AT1TE43820	siRNA-deficient	siRNA-deficient	Gypsy	LTR	REST	994
AT1TE43845	A	A3	Helitron	RC	RdDM	1863
AT1TE43850	siRNA-deficient	siRNA-deficient	Helitron	RC	CMT2andRdDM	22
AT1TE43865	B	B2	LINE	LINE	CMT2	4686
AT1TE43880	B	B3	MuDR	DNA	REST	3831
AT1TE43885	siRNA-deficient	siRNA-deficient	Helitron	RC	REST	204
AT1TE43890	B	B2	MuDR	DNA	REST	145
AT1TE43895	B	B2	MuDR	DNA	REST	371
AT1TE43900	B	B1	Helitron	RC	REST	1004
AT1TE43905	B	B1	Helitron	RC	REST	292
AT1TE43910	B	B2	LINE	LINE	CMT2	3725
AT1TE43915	B	B1	MuDR	DNA	REST	164
AT1TE43920	A	A1	MuDR	DNA	REST	197
AT1TE43925	siRNA-deficient	siRNA-deficient	MuDR	DNA	REST	330
AT1TE43940	siRNA-deficient	siRNA-deficient	MuDR	DNA	REST	151
AT1TE43950	B	B1	MuDR	DNA	REST	330
AT1TE43960	B	B2	Helitron	RC	CMT2	2034
AT1TE43970	siRNA-deficient	siRNA-deficient	Helitron	RC	CMT2	71
AT1TE43975	B	B3	Copia	LTR	CMT2	9086
AT1TE43985	A	A1	Harbinger	DNA	REST	757
AT1TE43990	A	A1	HAT	DNA	REST	296
AT1TE44010	siRNA-deficient	siRNA-deficient	Helitron	RC	REST	603
AT1TE44045	A	A2	Helitron	RC	REST	914
AT1TE44050	A	A2	HAT	DNA	REST	284
AT1TE44055	A	A3	Helitron	RC	REST	1361
AT1TE44060	A	A3	Helitron	RC	REST	845
AT1TE44085	A	A2	Helitron	RC	REST	812
AT1TE44100	B	B2	Helitron	RC	REST	1570
AT1TE44105	B	B2	Helitron	RC	REST	1855
AT1TE44115	A	A2	Helitron	RC	REST	971
AT1TE44120	B	B1	Helitron	RC	REST	325
AT1TE44125	B	B3	MuDR	DNA	CMT2	7678
AT1TE44135	siRNA-deficient	siRNA-deficient	DNA	DNA	REST	141
AT1TE44155	A	A2	Helitron	RC	RdDM	715
AT1TE44165	siRNA-deficient	siRNA-deficient	Helitron	RC	REST	627
AT1TE44175	siRNA-deficient	siRNA-deficient	Helitron	RC	REST	968
AT1TE44180	B	B1	MuDR	DNA	REST	1119
AT1TE44195	siRNA-deficient	siRNA-deficient	En-Spm	DNA	REST	223
AT1TE44200	A	A2	Helitron	RC	CMT2	498
AT1TE44205	siRNA-deficient	siRNA-deficient	Copia	LTR	CMT2	795
AT1TE44215	B	B1	Copia	LTR	CMT2	1655
AT1TE44220	B	B1	Helitron	RC	CMT2	444
AT1TE44225	B	B1	Gypsy	LTR	CMT2	584
AT1TE44230	B	B4	Gypsy	LTR	CMT2	8184
AT1TE44235	B	B1	Gypsy	LTR	CMT2	1661
AT1TE44250	B	B2	Gypsy	LTR	CMT2	2795
AT1TE44255	B	B4	Helitron	RC	REST	3566
AT1TE44260	A	A3	Helitron	RC	REST	854
AT1TE44265	B	B3	Helitron	RC	REST	2611
AT1TE44340	A	A1	MuDR	DNA	RdDM	67
AT1TE44345	B	B2	Helitron	RC	REST	1490
AT1TE44380	B	B3	Copia	LTR	CMT2	4979
AT1TE44385	A	A3	Helitron	RC	REST	995
AT1TE44395	A	A3	MuDR	DNA	RdDM	1691
AT1TE44400	A	A1	MuDR	DNA	REST	54
AT1TE44410	A	A1	Helitron	RC	CMT2andRdDM	61
AT1TE44420	B	B2	Helitron	RC	REST	452
AT1TE44425	siRNA-deficient	siRNA-deficient	Helitron	RC	REST	854
AT1TE44430	siRNA-deficient	siRNA-deficient	Helitron	RC	RdDM	672
AT1TE44435	B	B3	Helitron	RC	RdDM	1212
AT1TE44440	B	B1	MuDR	DNA	RdDM	203
AT1TE44450	B	B3	En-Spm	DNA	CMT2	2701
AT1TE44455	B	B4	En-Spm	DNA	REST	5398
AT1TE44470	A	A3	Helitron	RC	REST	1034
AT1TE44475	siRNA-deficient	siRNA-deficient	Helitron	RC	RdDM	648
AT1TE44485	A	A2	Helitron	RC	REST	1116
AT1TE44490	A	A2	Helitron	RC	REST	897
AT1TE44505	A	A2	Helitron	RC	RdDM	61
AT1TE44510	siRNA-deficient	siRNA-deficient	Gypsy	LTR	RdDM	156
AT1TE44520	siRNA-deficient	siRNA-deficient	Gypsy	LTR	REST	210
AT1TE44525	B	B2	Gypsy	LTR	CMT2	4263
AT1TE44530	siRNA-deficient	siRNA-deficient	Gypsy	LTR	CMT2	233
AT1TE44535	B	B2	Gypsy	LTR	CMT2	2036
AT1TE44540	B	B2	Gypsy	LTR	CMT2	1231
AT1TE44555	B	B1	Helitron	RC	REST	1376
AT1TE44575	B	B2	MuDR	DNA	CMT2	1045
AT1TE44585	siRNA-deficient	siRNA-deficient	MuDR	DNA	CMT2	271
AT1TE44595	B	B1	LINE	LINE	RdDM	209
AT1TE44605	B	B2	LINE	LINE	CMT2	5376
AT1TE44615	B	B1	Gypsy	LTR	CMT2	1198
AT1TE44625	B	B2	Helitron	RC	RdDM	618
AT1TE44630	B	B3	En-Spm	DNA	CMT2	7582
AT1TE44660	B	B3	LINE	LINE	REST	1322
AT1TE44670	B	B3	Gypsy	LTR	CMT2	4386
AT1TE44675	A	A2	Gypsy	LTR	CMT2	324
AT1TE44680	B	B2	Gypsy	LTR	CMT2	1136
AT1TE44690	A	A3	Gypsy	LTR	CMT2	3867
AT1TE44700	B	B1	Helitron	RC	CMT2	242
AT1TE44705	A	A2	Helitron	RC	REST	965
AT1TE44710	siRNA-deficient	siRNA-deficient	DNA	DNA	REST	103
AT1TE44720	B	B4	Gypsy	LTR	CMT2	8284
AT1TE44725	siRNA-deficient	siRNA-deficient	Helitron	RC	REST	591
AT1TE44730	A	A2	Helitron	RC	RdDM	1051
AT1TE44750	siRNA-deficient	siRNA-deficient	HAT	DNA	RdDM	494
AT1TE44755	B	B2	HAT	DNA	REST	599
AT1TE44765	B	B1	Gypsy	LTR	CMT2	503
AT1TE44770	B	B2	Gypsy	LTR	CMT2	3510
AT1TE44775	A	A3	Gypsy	LTR	REST	538
AT1TE44780	A	A1	LINE	LINE	RdDM	126
AT1TE44795	A	A1	Helitron	RC	RdDM	919
AT1TE44800	A	A1	Helitron	RC	RdDM	168
AT1TE44825	B	B2	LINE	LINE	CMT2	2488
AT1TE44830	siRNA-deficient	siRNA-deficient	LINE	LINE	CMT2	101
AT1TE44855	siRNA-deficient	siRNA-deficient	MuDR	DNA	REST	921
AT1TE44875	B	B3	MuDR	DNA	REST	2430
AT1TE44890	A	A2	MuDR	DNA	REST	711
AT1TE44895	B	B1	Gypsy	LTR	CMT2	1616
AT1TE44905	A	A2	Gypsy	LTR	CMT2	1442
AT1TE44910	B	B1	MuDR	DNA	CMT2	1719
AT1TE44915	B	B1	MuDR	DNA	CMT2	368
AT1TE44920	siRNA-deficient	siRNA-deficient	MuDR	DNA	CMT2	157
AT1TE44925	B	B1	HAT	DNA	REST	239
AT1TE44930	B	B2	MuDR	DNA	REST	1727
AT1TE44940	B	B1	MuDR	DNA	REST	1325
AT1TE44945	B	B3	Gypsy	LTR	CMT2	2163
AT1TE44950	B	B1	Gypsy	LTR	CMT2	356
AT1TE44960	siRNA-deficient	siRNA-deficient	Gypsy	LTR	REST	63
AT1TE44965	B	B1	Gypsy	LTR	CMT2	1004
AT1TE44975	B	B1	Gypsy	LTR	CMT2	390
AT1TE44980	B	B3	MuDR	DNA	CMT2	2339
AT1TE44985	B	B2	Harbinger	DNA	REST	933
AT1TE44990	B	B2	MuDR	DNA	REST	456
AT1TE44995	B	B1	MuDR	DNA	REST	194
AT1TE45010	B	B2	En-Spm	DNA	REST	1521
AT1TE45020	B	B3	En-Spm	DNA	CMT2	8521
AT1TE45025	siRNA-deficient	siRNA-deficient	En-Spm	DNA	REST	346
AT1TE45030	B	B2	En-Spm	DNA	REST	345
AT1TE45035	B	B1	En-Spm	DNA	REST	419
AT1TE45045	B	B1	MuDR	DNA	REST	275
AT1TE45050	A	A2	Gypsy	LTR	REST	267
AT1TE45060	siRNA-deficient	siRNA-deficient	Helitron	RC	REST	1261
AT1TE45075	siRNA-deficient	siRNA-deficient	Helitron	RC	REST	587
AT1TE45080	B	B4	Helitron	RC	REST	6037
AT1TE45085	B	B1	Helitron	RC	CMT2	23
AT1TE45090	B	B3	Helitron	RC	REST	1676
AT1TE45095	B	B2	Helitron	RC	REST	295
AT1TE45100	B	B1	Helitron	RC	REST	1098
AT1TE45105	B	B1	Helitron	RC	REST	33
AT1TE45110	B	B2	Helitron	RC	REST	712
AT1TE45120	B	B3	Helitron	RC	REST	1496
AT1TE45130	B	B1	Gypsy	LTR	CMT2	313
AT1TE45135	B	B3	Gypsy	LTR	CMT2	8832
AT1TE45145	B	B3	Gypsy	LTR	CMT2	8238
AT1TE45150	B	B1	Gypsy	LTR	CMT2	1203
AT1TE45155	siRNA-deficient	siRNA-deficient	Gypsy	LTR	CMT2	1135
AT1TE45160	B	B2	Gypsy	LTR	CMT2	2474
AT1TE45165	A	A2	Gypsy	LTR	CMT2	716
AT1TE45170	B	B2	Gypsy	LTR	CMT2	825
AT1TE45175	B	B3	Gypsy	LTR	CMT2	8510
AT1TE45180	siRNA-deficient	siRNA-deficient	Gypsy	LTR	CMT2	836
AT1TE45185	siRNA-deficient	siRNA-deficient	Gypsy	LTR	CMT2	364
AT1TE45200	A	A2	Gypsy	LTR	CMT2	3581
AT1TE45205	siRNA-deficient	siRNA-deficient	Gypsy	LTR	CMT2	585
AT1TE45210	B	B1	Gypsy	LTR	CMT2	1117
AT1TE45215	siRNA-deficient	siRNA-deficient	Gypsy	LTR	CMT2	91
AT1TE45220	B	B2	Helitron	RC	CMT2	2880
AT1TE45240	A	A1	Helitron	RC	REST	1883
AT1TE45265	A	A3	Helitron	RC	RdDM	573
AT1TE45270	B	B1	Helitron	RC	REST	154
AT1TE45280	A	A2	Helitron	RC	RdDM	800
AT1TE45290	siRNA-deficient	siRNA-deficient	DNA	DNA	REST	61
AT1TE45295	B	B1	DNA	DNA	REST	469
AT1TE45315	B	B3	Gypsy	LTR	CMT2	5267
AT1TE45325	siRNA-deficient	siRNA-deficient	Copia	LTR	CMT2	35
AT1TE45330	B	B1	Copia	LTR	CMT2	1063
AT1TE45335	siRNA-deficient	siRNA-deficient	Copia	LTR	CMT2andRdDM	545
AT1TE45345	B	B1	Copia	LTR	CMT2	131
AT1TE45350	B	B1	Copia	LTR	CMT2	988
AT1TE45355	B	B3	Gypsy	LTR	CMT2	3664
AT1TE45360	B	B2	Copia	LTR	CMT2	2088
AT1TE45365	B	B2	Copia	LTR	CMT2	1525
AT1TE45370	A	A3	SINE	SINE	RdDM	165
AT1TE45380	siRNA-deficient	siRNA-deficient	En-Spm	DNA	CMT2	569
AT1TE45395	B	B2	En-Spm	DNA	CMT2	4499
AT1TE45400	siRNA-deficient	siRNA-deficient	MuDR	DNA	REST	108
AT1TE45410	B	B1	MuDR	DNA	REST	532
AT1TE45415	B	B2	MuDR	DNA	RdDM	627
AT1TE45420	B	B1	MuDR	DNA	RdDM	34
AT1TE45425	B	B3	MuDR	DNA	REST	1194
AT1TE45430	B	B2	LINE	LINE	REST	1253
AT1TE45435	B	B1	MuDR	DNA	REST	614
AT1TE45440	siRNA-deficient	siRNA-deficient	MuDR	DNA	REST	111
AT1TE45445	siRNA-deficient	siRNA-deficient	Helitron	RC	REST	760
AT1TE45455	B	B3	DNA	DNA	REST	195
AT1TE45465	B	B1	MuDR	DNA	REST	781
AT1TE45475	B	B3	Gypsy	LTR	CMT2	1790
AT1TE45480	B	B3	Helitron	RC	REST	1645
AT1TE45485	siRNA-deficient	siRNA-deficient	MuDR	DNA	REST	53
AT1TE45490	B	B1	Helitron	RC	RdDM	344
AT1TE45495	B	B2	Helitron	RC	RdDM	595
AT1TE45500	siRNA-deficient	siRNA-deficient	Helitron	RC	REST	226
AT1TE45505	B	B1	Helitron	RC	REST	119
AT1TE45510	B	B2	En-Spm	DNA	REST	225
AT1TE45515	B	B4	MuDR	DNA	REST	3003
AT1TE45530	B	B1	Helitron	RC	REST	855
AT1TE45540	siRNA-deficient	siRNA-deficient	Helitron	RC	REST	89
AT1TE45545	B	B3	Helitron	RC	REST	946
AT1TE45555	B	B1	Helitron	RC	REST	317
AT1TE45560	B	B4	Gypsy	LTR	CMT2	7889
AT1TE45570	B	B2	DNA	DNA	RdDM	805
AT1TE45575	siRNA-deficient	siRNA-deficient	Helitron	RC	REST	822
AT1TE45585	A	A2	SINE	SINE	RdDM	141
AT1TE45610	siRNA-deficient	siRNA-deficient	Copia	LTR	REST	860
AT1TE45615	B	B3	MuDR	DNA	RdDM	428
AT1TE45620	B	B1	MuDR	DNA	REST	559
AT1TE45625	siRNA-deficient	siRNA-deficient	MuDR	DNA	REST	322
AT1TE45630	A	A3	MuDR	DNA	RdDM	457
AT1TE45635	B	B2	MuDR	DNA	RdDM	1824
AT1TE45640	B	B2	MuDR	DNA	REST	622
AT1TE45645	siRNA-deficient	siRNA-deficient	MuDR	DNA	REST	49
AT1TE45650	B	B3	Helitron	RC	REST	112
AT1TE45655	B	B1	Pogo	DNA	REST	546
AT1TE45660	B	B2	Helitron	RC	REST	49
AT1TE45665	B	B4	Unassigned	Unassigned	REST	1887
AT1TE45670	B	B2	Gypsy	LTR	CMT2	683
AT1TE45680	B	B1	Gypsy	LTR	CMT2	1314
AT1TE45695	B	B2	Gypsy	LTR	CMT2	2282
AT1TE45705	B	B3	Gypsy	LTR	CMT2	1438
AT1TE45710	B	B1	Gypsy	LTR	CMT2	1388
AT1TE45715	B	B2	Gypsy	LTR	CMT2	2957
AT1TE45720	B	B4	Gypsy	LTR	REST	3673
AT1TE45730	B	B3	MuDR	DNA	REST	1047
AT1TE45735	B	B4	Gypsy	LTR	CMT2andREST	7245
AT1TE45740	siRNA-deficient	siRNA-deficient	Gypsy	LTR	CMT2	1067
AT1TE45745	A	A3	Gypsy	LTR	CMT2	605
AT1TE45750	B	B4	Gypsy	LTR	REST	3016
AT1TE45760	B	B3	MuDR	DNA	REST	1045
AT1TE45770	siRNA-deficient	siRNA-deficient	Gypsy	LTR	CMT2	1010
AT1TE45775	A	A2	Gypsy	LTR	CMT2	605
AT1TE45780	B	B3	Gypsy	LTR	CMT2	1787
AT1TE45785	B	B1	En-Spm	DNA	CMT2	784
AT1TE45790	B	B3	Gypsy	LTR	CMT2	6269
AT1TE45795	B	B4	Gypsy	LTR	CMT2	3682
AT1TE45800	B	B3	Gypsy	LTR	CMT2	4935
AT1TE45805	A	A3	Copia	LTR	CMT2	3725
AT1TE45815	B	B1	Gypsy	LTR	CMT2	1836
AT1TE45820	siRNA-deficient	siRNA-deficient	Gypsy	LTR	CMT2	343
AT1TE45830	siRNA-deficient	siRNA-deficient	Copia	LTR	REST	197
AT1TE45845	A	A2	MuDR	DNA	REST	1248
AT1TE45850	siRNA-deficient	siRNA-deficient	LINE	LINE	CMT2	374
AT1TE45855	B	B3	LINE	LINE	CMT2	10911
AT1TE45860	B	B3	Gypsy	LTR	CMT2	2035
AT1TE45870	siRNA-deficient	siRNA-deficient	En-Spm	DNA	CMT2	676
AT1TE45880	siRNA-deficient	siRNA-deficient	Helitron	RC	RdDM	57
AT1TE45885	B	B2	MuDR	DNA	RdDM	233
AT1TE45895	B	B1	Helitron	RC	REST	2235
AT1TE45910	B	B2	MuDR	DNA	REST	407
AT1TE45925	siRNA-deficient	siRNA-deficient	SINE	SINE	RdDM	112
AT1TE45930	B	B1	Helitron	RC	REST	211
AT1TE45940	siRNA-deficient	siRNA-deficient	MuDR	DNA	REST	85
AT1TE45945	siRNA-deficient	siRNA-deficient	Copia	LTR	REST	42
AT1TE45950	B	B1	Copia	LTR	REST	104
AT1TE45955	B	B3	Copia	LTR	REST	2328
AT1TE45960	B	B2	Copia	LTR	REST	930
AT1TE45965	B	B2	Gypsy	LTR	REST	1578
AT1TE45970	B	B3	Copia	LTR	REST	1391
AT1TE45985	siRNA-deficient	siRNA-deficient	DNA	DNA	REST	131
AT1TE46020	siRNA-deficient	siRNA-deficient	Helitron	RC	RdDM	629
AT1TE46025	A	A2	MuDR	DNA	RdDM	362
AT1TE46030	A	A3	Helitron	RC	RdDM	2964
AT1TE46045	siRNA-deficient	siRNA-deficient	MuDR	DNA	CMT2	599
AT1TE46050	siRNA-deficient	siRNA-deficient	Helitron	RC	REST	373
AT1TE46055	siRNA-deficient	siRNA-deficient	MuDR	DNA	REST	188
AT1TE46065	B	B2	Gypsy	LTR	CMT2	2777
AT1TE46085	A	A2	Helitron	RC	REST	1098
AT1TE46090	A	A3	En-Spm	DNA	REST	324
AT1TE46095	B	B3	Helitron	RC	REST	4921
AT1TE46120	B	B3	Copia	LTR	REST	653
AT1TE46130	B	B1	En-Spm	DNA	REST	455
AT1TE46135	B	B1	MuDR	DNA	REST	216
AT1TE46140	B	B2	Gypsy	LTR	CMT2	1572
AT1TE46150	B	B1	MuDR	DNA	REST	452
AT1TE46155	siRNA-deficient	siRNA-deficient	MuDR	DNA	REST	136
AT1TE46170	B	B2	LINE	LINE	REST	1409
AT1TE46175	B	B1	LINE	LINE	REST	51
AT1TE46180	B	B2	MuDR	DNA	REST	2015
AT1TE46190	siRNA-deficient	siRNA-deficient	Gypsy	LTR	CMT2	1542
AT1TE46200	siRNA-deficient	siRNA-deficient	Copia	LTR	CMT2	371
AT1TE46215	B	B1	Gypsy	LTR	REST	1607
AT1TE46220	B	B4	Harbinger	DNA	REST	3125
AT1TE46230	B	B3	HAT	DNA	REST	1321
AT1TE46235	B	B3	En-Spm	DNA	REST	4605
AT1TE46245	siRNA-deficient	siRNA-deficient	HAT	DNA	REST	921
AT1TE46250	siRNA-deficient	siRNA-deficient	HAT	DNA	REST	171
AT1TE46255	B	B1	Gypsy	LTR	CMT2	3291
AT1TE46260	B	B1	LINE	LINE	CMT2	2335
AT1TE46265	B	B3	Gypsy	LTR	CMT2	11481
AT1TE46270	B	B2	LINE	LINE	CMT2	3435
AT1TE46275	siRNA-deficient	siRNA-deficient	HAT	DNA	CMT2	390
AT1TE46290	siRNA-deficient	siRNA-deficient	LINE	LINE	CMT2	319
AT1TE46295	siRNA-deficient	siRNA-deficient	Gypsy	LTR	CMT2	630
AT1TE46305	B	B2	Gypsy	LTR	CMT2	3178
AT1TE46310	B	B2	Gypsy	LTR	CMT2	5750
AT1TE46325	B	B1	Gypsy	LTR	REST	1134
AT1TE46330	B	B2	Harbinger	DNA	CMT2	3546
AT1TE46335	B	B1	Gypsy	LTR	CMT2	622
AT1TE46340	siRNA-deficient	siRNA-deficient	Gypsy	LTR	CMT2	95
AT1TE46350	B	B1	Gypsy	LTR	CMT2	449
AT1TE46355	B	B2	Gypsy	LTR	CMT2	806
AT1TE46360	siRNA-deficient	siRNA-deficient	Copia	LTR	CMT2	272
AT1TE46370	siRNA-deficient	siRNA-deficient	En-Spm	DNA	CMT2	361
AT1TE46375	B	B1	Unassigned	Unassigned	CMT2	602
AT1TE46385	B	B2	Gypsy	LTR	CMT2	3364
AT1TE46390	B	B2	Gypsy	LTR	CMT2	1947
AT1TE46395	B	B1	Gypsy	LTR	CMT2	1317
AT1TE46400	siRNA-deficient	siRNA-deficient	Copia	LTR	CMT2	90
AT1TE46405	B	B2	Copia	LTR	CMT2	5079
AT1TE46415	siRNA-deficient	siRNA-deficient	LINE	LINE	REST	265
AT1TE46420	B	B1	MuDR	DNA	REST	179
AT1TE46430	B	B1	MuDR	DNA	CMT2	806
AT1TE46440	B	B1	LINE	LINE	CMT2	97
AT1TE46445	B	B2	LINE	LINE	CMT2	1387
AT1TE46455	A	A2	Helitron	RC	RdDM	1253
AT1TE46475	A	A2	LINE	LINE	REST	531
AT1TE46485	A	A2	DNA	DNA	RdDM	324
AT1TE46490	A	A3	Helitron	RC	REST	1406
AT1TE46520	B	B3	SINE	SINE	RdDM	199
AT1TE46545	A	A3	SINE	SINE	RdDM	105
AT1TE46575	B	B3	Gypsy	LTR	CMT2	5473
AT1TE46585	siRNA-deficient	siRNA-deficient	Gypsy	LTR	REST	210
AT1TE46610	B	B2	MuDR	DNA	CMT2	534
AT1TE46615	siRNA-deficient	siRNA-deficient	MuDR	DNA	REST	133
AT1TE46620	B	B2	MuDR	DNA	REST	500
AT1TE46625	B	B3	MuDR	DNA	REST	5013
AT1TE46630	B	B1	Unassigned	Unassigned	CMT2	1234
AT1TE46635	B	B3	Gypsy	LTR	CMT2	10023
AT1TE46640	B	B1	Gypsy	LTR	CMT2	1209
AT1TE46645	B	B3	Gypsy	LTR	CMT2	2420
AT1TE46650	B	B1	Gypsy	LTR	CMT2	1450
AT1TE46660	B	B1	MuDR	DNA	CMT2	2046
AT1TE46665	B	B4	Gypsy	LTR	CMT2	10909
AT1TE46670	siRNA-deficient	siRNA-deficient	Gypsy	LTR	CMT2	34
AT1TE46680	A	A3	MuDR	DNA	CMT2	1043
AT1TE46685	B	B2	Gypsy	LTR	CMT2	3358
AT1TE46690	B	B4	Gypsy	LTR	CMT2	12239
AT1TE46695	siRNA-deficient	siRNA-deficient	Gypsy	LTR	CMT2	21
AT1TE46700	B	B3	Gypsy	LTR	CMT2	2986
AT1TE46710	B	B2	Gypsy	LTR	CMT2	1093
AT1TE46715	B	B1	Gypsy	LTR	CMT2	163
AT1TE46725	B	B1	Gypsy	LTR	CMT2	420
AT1TE46735	B	B3	Gypsy	LTR	CMT2	3430
AT1TE46750	B	B1	Gypsy	LTR	CMT2	92
AT1TE46755	B	B3	Gypsy	LTR	CMT2	5933
AT1TE46760	B	B1	Gypsy	LTR	CMT2	598
AT1TE46765	B	B3	Gypsy	LTR	CMT2	6906
AT1TE46770	B	B1	Gypsy	LTR	CMT2	2031
AT1TE46775	B	B1	Gypsy	LTR	CMT2	1215
AT1TE46780	B	B2	Gypsy	LTR	CMT2	1990
AT1TE46785	siRNA-deficient	siRNA-deficient	Gypsy	LTR	CMT2	504
AT1TE46790	A	A1	Gypsy	LTR	CMT2	591
AT1TE46795	B	B1	En-Spm	DNA	CMT2	1348
AT1TE46805	B	B4	Gypsy	LTR	CMT2andRdDM	10399
AT1TE46810	B	B3	Gypsy	LTR	CMT2andRdDM	1397
AT1TE46825	B	B2	MuDR	DNA	CMT2	3588
AT1TE46830	B	B2	Helitron	RC	CMT2	4587
AT1TE46835	B	B2	Gypsy	LTR	CMT2	1634
AT1TE46845	siRNA-deficient	siRNA-deficient	Gypsy	LTR	REST	225
AT1TE46850	A	A3	Gypsy	LTR	REST	401
AT1TE46865	A	A2	Gypsy	LTR	RdDM	225
AT1TE46870	B	B2	Helitron	RC	REST	672
AT1TE46880	A	A2	HAT	DNA	REST	587
AT1TE46915	A	A2	Helitron	RC	RdDM	338
AT1TE46920	siRNA-deficient	siRNA-deficient	Helitron	RC	RdDM	30
AT1TE46925	B	B3	Helitron	RC	CMT2andRdDM	1385
AT1TE46940	A	A2	HAT	DNA	RdDM	634
AT1TE46950	A	A1	Helitron	RC	RdDM	1485
AT1TE46955	B	B2	Helitron	RC	REST	134
AT1TE46960	B	B1	En-Spm	DNA	CMT2	765
AT1TE46970	siRNA-deficient	siRNA-deficient	En-Spm	DNA	CMT2	341
AT1TE46975	siRNA-deficient	siRNA-deficient	Helitron	RC	REST	114
AT1TE46990	B	B2	Helitron	RC	REST	1977
AT1TE46995	A	A2	HAT	DNA	RdDM	168
AT1TE47005	B	B4	Helitron	RC	RdDM	1008
AT1TE47010	siRNA-deficient	siRNA-deficient	MuDR	DNA	RdDM	211
AT1TE47015	siRNA-deficient	siRNA-deficient	Gypsy	LTR	REST	408
AT1TE47020	B	B2	MuDR	DNA	CMT2	1242
AT1TE47030	siRNA-deficient	siRNA-deficient	MuDR	DNA	CMT2	118
AT1TE47035	B	B3	Gypsy	LTR	CMT2andRdDM	15801
AT1TE47050	B	B2	Gypsy	LTR	CMT2	5660
AT1TE47075	siRNA-deficient	siRNA-deficient	MuDR	DNA	CMT2	411
AT1TE47080	B	B2	Gypsy	LTR	CMT2	1647
AT1TE47085	B	B2	MuDR	DNA	REST	408
AT1TE47095	B	B2	Gypsy	LTR	CMT2	1543
AT1TE47100	siRNA-deficient	siRNA-deficient	Harbinger	DNA	REST	275
AT1TE47105	B	B3	Gypsy	LTR	CMT2	6357
AT1TE47110	A	A1	Gypsy	LTR	REST	596
AT1TE47115	siRNA-deficient	siRNA-deficient	Gypsy	LTR	REST	379
AT1TE47125	B	B2	Gypsy	LTR	REST	2856
AT1TE47135	A	A2	Gypsy	LTR	REST	1190
AT1TE47140	B	B1	Gypsy	LTR	REST	482
AT1TE47145	B	B1	Gypsy	LTR	REST	2212
AT1TE47175	B	B1	Gypsy	LTR	REST	1129
AT1TE47190	siRNA-deficient	siRNA-deficient	Gypsy	LTR	REST	869
AT1TE47195	siRNA-deficient	siRNA-deficient	Gypsy	LTR	REST	797
AT1TE47220	B	B1	Gypsy	LTR	REST	1156
AT1TE47225	siRNA-deficient	siRNA-deficient	Gypsy	LTR	REST	822
AT1TE47230	B	B1	Gypsy	LTR	REST	576
AT1TE47235	B	B1	Gypsy	LTR	REST	3794
AT1TE47240	siRNA-deficient	siRNA-deficient	Copia	LTR	REST	434
AT1TE47255	siRNA-deficient	siRNA-deficient	Gypsy	LTR	REST	1689
AT1TE47260	siRNA-deficient	siRNA-deficient	Gypsy	LTR	REST	505
AT1TE47265	B	B1	DNA	DNA	REST	1258
AT1TE47275	B	B1	Gypsy	LTR	REST	717
AT1TE47280	B	B3	Gypsy	LTR	REST	6737
AT1TE47285	siRNA-deficient	siRNA-deficient	Gypsy	LTR	REST	266
AT1TE47290	siRNA-deficient	siRNA-deficient	Gypsy	LTR	REST	368
AT1TE47295	B	B1	Gypsy	LTR	REST	1441
AT1TE47300	siRNA-deficient	siRNA-deficient	Gypsy	LTR	REST	183
AT1TE47305	siRNA-deficient	siRNA-deficient	Gypsy	LTR	REST	1685
AT1TE47310	siRNA-deficient	siRNA-deficient	MuDR	DNA	REST	309
AT1TE47315	B	B1	Gypsy	LTR	REST	1761
AT1TE47325	A	A1	Gypsy	LTR	REST	773
AT1TE47330	siRNA-deficient	siRNA-deficient	Gypsy	LTR	REST	379
AT1TE47340	B	B2	Gypsy	LTR	CMT2andRdDM	5188
AT1TE47355	A	A2	Gypsy	LTR	REST	1190
AT1TE47360	B	B1	Gypsy	LTR	REST	482
AT1TE47365	B	B1	Gypsy	LTR	REST	2214
AT1TE47395	B	B1	Gypsy	LTR	REST	1129
AT1TE47410	siRNA-deficient	siRNA-deficient	Gypsy	LTR	REST	869
AT1TE47415	siRNA-deficient	siRNA-deficient	Gypsy	LTR	REST	797
AT1TE47440	B	B1	Gypsy	LTR	REST	1156
AT1TE47445	siRNA-deficient	siRNA-deficient	Gypsy	LTR	REST	822
AT1TE47450	B	B1	Gypsy	LTR	REST	576
AT1TE47455	B	B1	Gypsy	LTR	REST	3794
AT1TE47460	siRNA-deficient	siRNA-deficient	Copia	LTR	REST	434
AT1TE47475	siRNA-deficient	siRNA-deficient	Gypsy	LTR	REST	1689
AT1TE47480	siRNA-deficient	siRNA-deficient	Gypsy	LTR	REST	505
AT1TE47485	B	B1	DNA	DNA	REST	1258
AT1TE47495	B	B1	Gypsy	LTR	REST	717
AT1TE47500	B	B3	Gypsy	LTR	REST	6740
AT1TE47505	siRNA-deficient	siRNA-deficient	Gypsy	LTR	REST	266
AT1TE47510	siRNA-deficient	siRNA-deficient	Gypsy	LTR	REST	368
AT1TE47515	B	B1	Gypsy	LTR	REST	1441
AT1TE47520	siRNA-deficient	siRNA-deficient	Gypsy	LTR	REST	183
AT1TE47525	siRNA-deficient	siRNA-deficient	Gypsy	LTR	REST	1685
AT1TE47530	siRNA-deficient	siRNA-deficient	MuDR	DNA	REST	309
AT1TE47535	B	B1	Gypsy	LTR	CMT2	603
AT1TE47540	B	B3	Gypsy	LTR	CMT2	21256
AT1TE47545	siRNA-deficient	siRNA-deficient	Gypsy	LTR	CMT2	1732
AT1TE47550	B	B3	Gypsy	LTR	CMT2	10729
AT1TE47570	A	A2	Gypsy	LTR	CMT2	2290
AT1TE47575	siRNA-deficient	siRNA-deficient	Gypsy	LTR	CMT2	420
AT1TE47580	B	B2	Gypsy	LTR	CMT2	5193
AT1TE47595	A	A3	Gypsy	LTR	CMT2	1681
AT1TE47600	B	B1	Gypsy	LTR	CMT2	46
AT1TE47605	B	B2	Gypsy	LTR	CMT2	2216
AT1TE47610	B	B1	Gypsy	LTR	CMT2	472
AT1TE47630	B	B1	Gypsy	LTR	CMT2	1340
AT1TE47640	B	B1	Gypsy	LTR	CMT2	1110
AT1TE47645	B	B1	Gypsy	LTR	CMT2	775
AT1TE47650	siRNA-deficient	siRNA-deficient	Gypsy	LTR	CMT2	334
AT1TE47655	B	B2	Gypsy	LTR	CMT2	4016
AT1TE47660	B	B1	Copia	LTR	CMT2	442
AT1TE47675	B	B1	Gypsy	LTR	CMT2	1611
AT1TE47680	siRNA-deficient	siRNA-deficient	Gypsy	LTR	CMT2	505
AT1TE47685	B	B1	DNA	DNA	CMT2	1258
AT1TE47690	B	B1	Gypsy	LTR	CMT2	637
AT1TE47700	B	B1	Gypsy	LTR	CMT2	1450
AT1TE47705	siRNA-deficient	siRNA-deficient	Gypsy	LTR	CMT2andRdDM	183
AT1TE47710	B	B1	Gypsy	LTR	CMT2	1691
AT1TE47715	B	B2	Gypsy	LTR	CMT2	1800
AT1TE47720	B	B3	Gypsy	LTR	CMT2	5432
AT1TE47725	A	A2	Gypsy	LTR	CMT2	1422
AT1TE47730	A	A3	Gypsy	LTR	CMT2	1855
AT1TE47735	A	A2	Gypsy	LTR	CMT2	425
AT1TE47740	A	A2	Gypsy	LTR	CMT2	299
AT1TE47745	A	A3	Gypsy	LTR	CMT2	668
AT1TE47750	A	A3	Gypsy	LTR	CMT2	4996
AT1TE47765	A	A3	Gypsy	LTR	CMT2	3342
AT1TE47775	A	A3	Gypsy	LTR	CMT2	1524
AT1TE47780	B	B1	Gypsy	LTR	CMT2	3006
AT1TE47880	B	B1	Gypsy	LTR	CMT2	2044
AT1TE48020	B	B2	Gypsy	LTR	CMT2	5254
AT1TE48025	B	B1	Gypsy	LTR	CMT2	873
AT1TE48030	B	B1	Gypsy	LTR	CMT2	1693
AT1TE48035	B	B3	En-Spm	DNA	CMT2	8561
AT1TE48040	B	B2	En-Spm	DNA	CMT2	1381
AT1TE48045	B	B2	Gypsy	LTR	CMT2	2703
AT1TE48050	B	B3	Helitron	RC	REST	5445
AT1TE48225	siRNA-deficient	siRNA-deficient	Gypsy	LTR	CMT2	2489
AT1TE48230	B	B2	Gypsy	LTR	CMT2	4879
AT1TE48370	B	B1	Gypsy	LTR	REST	3108
AT1TE48475	B	B1	Gypsy	LTR	REST	3108
AT1TE48660	B	B3	Gypsy	LTR	REST	10439
AT1TE48665	siRNA-deficient	siRNA-deficient	Gypsy	LTR	REST	541
AT1TE48670	B	B2	En-Spm	DNA	REST	1671
AT1TE48700	siRNA-deficient	siRNA-deficient	Gypsy	LTR	REST	1447
AT1TE48710	B	B1	MuDR	DNA	REST	1043
AT1TE48720	B	B2	Gypsy	LTR	REST	2107
AT1TE48730	B	B3	Gypsy	LTR	REST	7419
AT1TE48735	B	B3	Gypsy	LTR	REST	2300
AT1TE48740	A	A2	Gypsy	LTR	REST	406
AT1TE48745	B	B3	Gypsy	LTR	CMT2	9556
AT1TE48750	B	B1	Gypsy	LTR	CMT2	2549
AT1TE48755	siRNA-deficient	siRNA-deficient	MuDR	DNA	REST	181
AT1TE48760	B	B1	Gypsy	LTR	REST	1356
AT1TE48765	B	B3	Gypsy	LTR	REST	9556
AT1TE48770	A	A2	Gypsy	LTR	REST	406
AT1TE48775	B	B4	Gypsy	LTR	REST	9715
AT1TE48780	siRNA-deficient	siRNA-deficient	Gypsy	LTR	REST	183
AT1TE48830	B	B2	En-Spm	DNA	CMT2	5755
AT1TE48835	B	B3	Gypsy	LTR	REST	10981
AT1TE48850	B	B2	Gypsy	LTR	REST	1977
AT1TE48860	B	B1	MuDR	DNA	REST	1033
AT1TE48870	siRNA-deficient	siRNA-deficient	MuDR	DNA	REST	22
AT1TE48875	siRNA-deficient	siRNA-deficient	MuDR	DNA	REST	349
AT1TE48880	B	B2	MuDR	DNA	REST	593
AT1TE48885	siRNA-deficient	siRNA-deficient	MuDR	DNA	REST	233
AT1TE48895	B	B1	MuDR	DNA	REST	248
AT1TE48905	B	B3	Gypsy	LTR	CMT2	3357
AT1TE49140	A	A1	Helitron	RC	REST	808
AT1TE49145	B	B1	Helitron	RC	REST	346
AT1TE49155	B	B2	En-Spm	DNA	REST	1634
AT1TE49260	B	B4	Gypsy	LTR	CMT2	14635
AT1TE49265	B	B3	MuDR	DNA	CMT2	2888
AT1TE49280	B	B2	MuDR	DNA	REST	1179
AT1TE49285	B	B2	DNA	DNA	CMT2andRdDM	1848
AT1TE49295	B	B1	Gypsy	LTR	CMT2	1143
AT1TE49300	B	B3	Gypsy	LTR	CMT2	8538
AT1TE49315	siRNA-deficient	siRNA-deficient	Gypsy	LTR	CMT2	140
AT1TE49320	B	B3	Gypsy	LTR	CMT2	4345
AT1TE49325	B	B2	Gypsy	LTR	CMT2	1911
AT1TE49330	B	B1	Gypsy	LTR	CMT2	2182
AT1TE49335	siRNA-deficient	siRNA-deficient	Gypsy	LTR	CMT2	293
AT1TE49340	siRNA-deficient	siRNA-deficient	Gypsy	LTR	CMT2	218
AT1TE49345	B	B1	MuDR	DNA	CMT2	1200
AT1TE49360	B	B1	En-Spm	DNA	CMT2	323
AT1TE49370	A	A2	DNA	DNA	CMT2	2065
AT1TE49375	B	B1	DNA	DNA	CMT2andRdDM	1639
AT1TE49385	siRNA-deficient	siRNA-deficient	DNA	DNA	CMT2	1978
AT1TE49405	siRNA-deficient	siRNA-deficient	DNA	DNA	CMT2	1257
AT1TE49410	siRNA-deficient	siRNA-deficient	DNA	DNA	CMT2andRdDM	3111
AT1TE49425	siRNA-deficient	siRNA-deficient	DNA	DNA	CMT2	2526
AT1TE49450	siRNA-deficient	siRNA-deficient	DNA	DNA	CMT2	1304
AT1TE49455	siRNA-deficient	siRNA-deficient	DNA	DNA	CMT2	1160
AT1TE49460	siRNA-deficient	siRNA-deficient	DNA	DNA	CMT2	686
AT1TE49480	siRNA-deficient	siRNA-deficient	DNA	DNA	CMT2andRdDM	3385
AT1TE49500	siRNA-deficient	siRNA-deficient	DNA	DNA	CMT2	1419
AT1TE49510	siRNA-deficient	siRNA-deficient	DNA	DNA	CMT2andREST	2251
AT1TE49530	siRNA-deficient	siRNA-deficient	DNA	DNA	CMT2	1191
AT1TE49540	A	A2	DNA	DNA	CMT2andRESTandRdDM	3808
AT1TE49560	siRNA-deficient	siRNA-deficient	DNA	DNA	CMT2andRdDM	1741
AT1TE49570	siRNA-deficient	siRNA-deficient	DNA	DNA	CMT2andRdDM	2889
AT1TE49590	siRNA-deficient	siRNA-deficient	DNA	DNA	REST	913
AT1TE49595	siRNA-deficient	siRNA-deficient	DNA	DNA	REST	1679
AT1TE49605	siRNA-deficient	siRNA-deficient	DNA	DNA	CMT2	1762
AT1TE49615	siRNA-deficient	siRNA-deficient	DNA	DNA	CMT2	1191
AT1TE49640	siRNA-deficient	siRNA-deficient	DNA	DNA	CMT2	299
AT1TE49650	siRNA-deficient	siRNA-deficient	DNA	DNA	CMT2	1295
AT1TE49660	siRNA-deficient	siRNA-deficient	DNA	DNA	CMT2andRdDM	297
AT1TE49665	siRNA-deficient	siRNA-deficient	DNA	DNA	CMT2	1227
AT1TE49670	A	A1	En-Spm	DNA	CMT2	232
AT1TE49675	B	B1	En-Spm	DNA	CMT2	2756
AT1TE49680	B	B1	En-Spm	DNA	CMT2	388
AT1TE49695	siRNA-deficient	siRNA-deficient	DNA	DNA	CMT2andRdDM	1273
AT1TE49700	siRNA-deficient	siRNA-deficient	DNA	DNA	CMT2andRdDM	499
AT1TE49710	siRNA-deficient	siRNA-deficient	DNA	DNA	CMT2andRdDM	498
AT1TE49715	B	B1	DNA	DNA	CMT2	3971
AT1TE49740	B	B2	En-Spm	DNA	CMT2	7133
AT1TE49755	B	B2	Gypsy	LTR	CMT2	5706
AT1TE49765	siRNA-deficient	siRNA-deficient	DNA	DNA	CMT2andRdDM	2328
AT1TE49780	siRNA-deficient	siRNA-deficient	DNA	DNA	CMT2andRdDM	2553
AT1TE49810	siRNA-deficient	siRNA-deficient	DNA	DNA	REST	1361
AT1TE49825	siRNA-deficient	siRNA-deficient	DNA	DNA	REST	858
AT1TE49830	siRNA-deficient	siRNA-deficient	DNA	DNA	CMT2	1512
AT1TE49845	B	B3	Gypsy	LTR	CMT2	8055
AT1TE49850	B	B2	Gypsy	LTR	CMT2	5983
AT1TE49860	siRNA-deficient	siRNA-deficient	DNA	DNA	CMT2	452
AT1TE49865	siRNA-deficient	siRNA-deficient	DNA	DNA	CMT2	652
AT1TE49870	B	B1	DNA	DNA	CMT2andRdDM	2320
AT1TE49875	siRNA-deficient	siRNA-deficient	DNA	DNA	CMT2andRdDM	744
AT1TE49885	siRNA-deficient	siRNA-deficient	DNA	DNA	CMT2	1813
AT1TE49900	siRNA-deficient	siRNA-deficient	DNA	DNA	CMT2	968
AT1TE49920	B	B1	DNA	DNA	CMT2	2411
AT1TE49945	siRNA-deficient	siRNA-deficient	DNA	DNA	CMT2	1338
AT1TE49950	siRNA-deficient	siRNA-deficient	DNA	DNA	CMT2	1111
AT1TE49955	B	B3	En-Spm	DNA	CMT2	6656
AT1TE49960	B	B1	Gypsy	LTR	CMT2	4038
AT1TE49975	siRNA-deficient	siRNA-deficient	Gypsy	LTR	REST	663
AT1TE49990	B	B1	DNA	DNA	REST	1958
AT1TE50020	siRNA-deficient	siRNA-deficient	DNA	DNA	REST	2449
AT1TE50105	siRNA-deficient	siRNA-deficient	DNA	DNA	REST	2392
AT1TE50115	A	A2	Gypsy	LTR	REST	4079
AT1TE50140	siRNA-deficient	siRNA-deficient	DNA	DNA	CMT2andRdDM	1990
AT1TE50145	siRNA-deficient	siRNA-deficient	DNA	DNA	CMT2andRdDM	4076
AT1TE50165	siRNA-deficient	siRNA-deficient	DNA	DNA	REST	1202
AT1TE50175	siRNA-deficient	siRNA-deficient	DNA	DNA	REST	2995
AT1TE50210	siRNA-deficient	siRNA-deficient	DNA	DNA	REST	406
AT1TE50220	siRNA-deficient	siRNA-deficient	DNA	DNA	REST	3970
AT1TE50250	B	B1	DNA	DNA	REST	2324
AT1TE50260	siRNA-deficient	siRNA-deficient	DNA	DNA	REST	2106
AT1TE50270	siRNA-deficient	siRNA-deficient	DNA	DNA	REST	3688
AT1TE50275	siRNA-deficient	siRNA-deficient	DNA	DNA	REST	2338
AT1TE50280	siRNA-deficient	siRNA-deficient	DNA	DNA	REST	2156
AT1TE50305	B	B1	DNA	DNA	REST	1060
AT1TE50315	B	B2	Gypsy	LTR	REST	9062
AT1TE50335	siRNA-deficient	siRNA-deficient	DNA	DNA	REST	731
AT1TE50345	B	B1	En-Spm	DNA	REST	4534
AT1TE50365	siRNA-deficient	siRNA-deficient	DNA	DNA	CMT2	2358
AT1TE50375	B	B2	Gypsy	LTR	REST	7768
AT1TE50385	B	B2	DNA	DNA	REST	1714
AT1TE50400	siRNA-deficient	siRNA-deficient	Gypsy	LTR	REST	1115
AT1TE50415	B	B1	Gypsy	LTR	REST	2598
AT1TE50425	siRNA-deficient	siRNA-deficient	Gypsy	LTR	REST	663
AT1TE50435	B	B1	DNA	DNA	CMT2andRdDM	1511
AT1TE50445	siRNA-deficient	siRNA-deficient	DNA	DNA	CMT2andRdDM	1203
AT1TE50495	siRNA-deficient	siRNA-deficient	DNA	DNA	REST	3502
AT1TE50535	siRNA-deficient	siRNA-deficient	DNA	DNA	REST	2307
AT1TE50545	siRNA-deficient	siRNA-deficient	DNA	DNA	REST	406
AT1TE50560	A	A2	Gypsy	LTR	REST	4079
AT1TE50575	siRNA-deficient	siRNA-deficient	DNA	DNA	REST	2292
AT1TE50590	siRNA-deficient	siRNA-deficient	DNA	DNA	REST	721
AT1TE50615	siRNA-deficient	siRNA-deficient	DNA	DNA	CMT2andRdDM	2614
AT1TE50620	siRNA-deficient	siRNA-deficient	DNA	DNA	CMT2andRdDM	1688
AT1TE50635	siRNA-deficient	siRNA-deficient	DNA	DNA	REST	1206
AT1TE50650	siRNA-deficient	siRNA-deficient	DNA	DNA	REST	2407
AT1TE50665	siRNA-deficient	siRNA-deficient	DNA	DNA	REST	1909
AT1TE50675	siRNA-deficient	siRNA-deficient	DNA	DNA	REST	406
AT1TE50685	siRNA-deficient	siRNA-deficient	DNA	DNA	REST	2240
AT1TE50700	B	B1	DNA	DNA	REST	5897
AT1TE50710	B	B1	DNA	DNA	REST	1630
AT1TE50740	siRNA-deficient	siRNA-deficient	DNA	DNA	REST	3688
AT1TE50745	siRNA-deficient	siRNA-deficient	DNA	DNA	REST	2338
AT1TE50750	siRNA-deficient	siRNA-deficient	DNA	DNA	REST	2196
AT1TE50765	B	B1	DNA	DNA	REST	2094
AT1TE50775	B	B2	Gypsy	LTR	REST	9062
AT1TE50790	siRNA-deficient	siRNA-deficient	DNA	DNA	REST	1079
AT1TE50795	B	B2	DNA	DNA	REST	9067
AT1TE50800	B	B1	En-Spm	DNA	REST	4534
AT1TE50810	B	B2	Gypsy	LTR	REST	7768
AT1TE50830	B	B2	DNA	DNA	REST	1688
AT1TE50860	B	B3	Gypsy	LTR	CMT2andRdDM	8102
AT1TE50875	A	A2	Gypsy	LTR	CMT2	1114
AT1TE50880	siRNA-deficient	siRNA-deficient	Gypsy	LTR	CMT2andRdDM	124
AT1TE50885	siRNA-deficient	siRNA-deficient	DNA	DNA	CMT2	906
AT1TE50890	B	B2	DNA	DNA	CMT2	6152
AT1TE50895	B	B1	Gypsy	LTR	CMT2	1630
AT1TE50900	B	B1	Gypsy	LTR	CMT2	1193
AT1TE50905	B	B1	Gypsy	LTR	CMT2	1619
AT1TE50915	B	B1	Gypsy	LTR	CMT2	1085
AT1TE50920	siRNA-deficient	siRNA-deficient	DNA	DNA	CMT2	89
AT1TE50935	siRNA-deficient	siRNA-deficient	DNA	DNA	CMT2	753
AT1TE50945	siRNA-deficient	siRNA-deficient	Gypsy	LTR	CMT2	1304
AT1TE50955	siRNA-deficient	siRNA-deficient	DNA	DNA	CMT2	778
AT1TE50965	siRNA-deficient	siRNA-deficient	DNA	DNA	CMT2	206
AT1TE50970	siRNA-deficient	siRNA-deficient	Gypsy	LTR	CMT2	318
AT1TE50975	B	B1	Gypsy	LTR	CMT2	2057
AT1TE50980	siRNA-deficient	siRNA-deficient	Gypsy	LTR	REST	81
AT1TE50985	B	B2	Gypsy	LTR	CMT2	2057
AT1TE50990	B	B1	Gypsy	LTR	CMT2	192
AT1TE50995	A	A2	Gypsy	LTR	CMT2	322
AT1TE51000	A	A3	Gypsy	LTR	CMT2	3729
AT1TE51005	B	B3	Gypsy	LTR	CMT2	1658
AT1TE51010	A	A1	Gypsy	LTR	CMT2	194
AT1TE51020	B	B3	Gypsy	LTR	CMT2	3447
AT1TE51035	B	B2	DNA	DNA	CMT2	316
AT1TE51040	B	B4	Gypsy	LTR	CMT2	31018
AT1TE51045	B	B3	Gypsy	LTR	CMT2	5337
AT1TE51050	B	B3	Gypsy	LTR	CMT2	7912
AT1TE51055	A	A2	Gypsy	LTR	CMT2	624
AT1TE51065	A	A3	Gypsy	LTR	CMT2	4471
AT1TE51070	B	B2	Gypsy	LTR	CMT2	4517
AT1TE51075	B	B2	Gypsy	LTR	CMT2	2682
AT1TE51080	B	B2	Gypsy	LTR	CMT2	7334
AT1TE51085	B	B2	Gypsy	LTR	REST	2857
AT1TE51090	B	B3	Gypsy	LTR	CMT2	458
AT1TE51100	B	B1	Gypsy	LTR	CMT2	925
AT1TE51105	B	B2	En-Spm	DNA	CMT2	4668
AT1TE51120	B	B4	Gypsy	LTR	CMT2	3741
AT1TE51125	B	B3	Gypsy	LTR	CMT2	2494
AT1TE51130	A	A2	Gypsy	LTR	CMT2	38
AT1TE51135	B	B3	Gypsy	LTR	CMT2	253
AT1TE51140	B	B3	Gypsy	LTR	CMT2	1301
AT1TE51150	B	B1	Gypsy	LTR	CMT2	620
AT1TE51155	B	B4	Gypsy	LTR	CMT2	10088
AT1TE51160	B	B1	Gypsy	LTR	CMT2	261
AT1TE51170	B	B1	Gypsy	LTR	CMT2	670
AT1TE51175	B	B2	Gypsy	LTR	CMT2	2516
AT1TE51180	B	B1	Gypsy	LTR	CMT2	328
AT1TE51185	B	B1	Gypsy	LTR	CMT2	867
AT1TE51190	B	B2	Gypsy	LTR	CMT2	3472
AT1TE51195	siRNA-deficient	siRNA-deficient	Gypsy	LTR	CMT2	92
AT1TE51200	B	B2	Gypsy	LTR	CMT2	650
AT1TE51205	siRNA-deficient	siRNA-deficient	Gypsy	LTR	CMT2	282
AT1TE51210	B	B3	Gypsy	LTR	CMT2	2369
AT1TE51215	B	B2	Gypsy	LTR	CMT2	2125
AT1TE51220	siRNA-deficient	siRNA-deficient	Gypsy	LTR	CMT2	86
AT1TE51225	B	B1	Gypsy	LTR	CMT2	649
AT1TE51230	B	B1	Gypsy	LTR	CMT2	287
AT1TE51235	B	B3	Gypsy	LTR	CMT2	8499
AT1TE51240	B	B1	Gypsy	LTR	CMT2	86
AT1TE51245	B	B3	Gypsy	LTR	CMT2	5052
AT1TE51250	B	B1	Gypsy	LTR	CMT2	458
AT1TE51255	B	B2	Gypsy	LTR	CMT2	834
AT1TE51260	B	B4	Gypsy	LTR	CMT2	11310
AT1TE51265	B	B4	Gypsy	LTR	CMT2	7638
AT1TE51270	B	B1	Gypsy	LTR	CMT2	262
AT1TE51275	B	B2	Gypsy	LTR	CMT2	2969
AT1TE51285	B	B1	Gypsy	LTR	CMT2	1649
AT1TE51295	B	B2	Gypsy	LTR	CMT2	1273
AT1TE51305	B	B2	Gypsy	LTR	CMT2	3694
AT1TE51310	B	B1	Gypsy	LTR	CMT2	823
AT1TE51315	B	B2	Gypsy	LTR	CMT2	3907
AT1TE51320	B	B1	Gypsy	LTR	CMT2	592
AT1TE51330	siRNA-deficient	siRNA-deficient	Gypsy	LTR	REST	210
AT1TE51355	B	B1	Copia	LTR	CMT2andRdDM	108
AT1TE51360	B	B3	Copia	LTR	CMT2	4776
AT1TE51370	B	B1	Gypsy	LTR	CMT2	1809
AT1TE51385	B	B2	LINE	LINE	CMT2	4680
AT1TE51405	B	B2	Gypsy	LTR	REST	1156
AT1TE51415	B	B1	LINE	LINE	REST	655
AT1TE51420	B	B2	LINE	LINE	CMT2	1717
AT1TE51425	B	B1	LINE	LINE	REST	616
AT1TE51430	B	B1	Helitron	RC	REST	492
AT1TE51435	B	B2	LINE	LINE	REST	1209
AT1TE51440	siRNA-deficient	siRNA-deficient	MuDR	DNA	REST	602
AT1TE51445	siRNA-deficient	siRNA-deficient	Helitron	RC	REST	76
AT1TE51450	B	B1	Gypsy	LTR	REST	61
AT1TE51455	B	B1	Helitron	RC	REST	25
AT1TE51465	B	B3	Helitron	RC	RdDM	2091
AT1TE51475	B	B2	Gypsy	LTR	CMT2	2511
AT1TE51480	B	B1	Gypsy	LTR	REST	611
AT1TE51485	B	B1	Gypsy	LTR	REST	1214
AT1TE51490	A	A2	Helitron	RC	REST	610
AT1TE51515	A	A2	Helitron	RC	REST	954
AT1TE51520	siRNA-deficient	siRNA-deficient	Gypsy	LTR	REST	467
AT1TE51525	B	B3	Gypsy	LTR	REST	1219
AT1TE51530	A	A2	LINE	LINE	REST	222
AT1TE51535	B	B1	Helitron	RC	REST	300
AT1TE51540	A	A2	En-Spm	DNA	RdDM	214
AT1TE51545	B	B3	Gypsy	LTR	CMT2	965
AT1TE51550	siRNA-deficient	siRNA-deficient	Gypsy	LTR	CMT2	199
AT1TE51555	B	B1	Gypsy	LTR	CMT2	1869
AT1TE51560	B	B2	LINE	LINE	REST	692
AT1TE51570	B	B2	Gypsy	LTR	CMT2	1865
AT1TE51575	siRNA-deficient	siRNA-deficient	Pogo	DNA	CMT2	552
AT1TE51580	B	B2	Copia	LTR	CMT2	4138
AT1TE51590	siRNA-deficient	siRNA-deficient	MuDR	DNA	REST	241
AT1TE51595	A	A2	MuDR	DNA	CMT2	820
AT1TE51600	B	B1	Gypsy	LTR	CMT2	516
AT1TE51605	siRNA-deficient	siRNA-deficient	Helitron	RC	REST	925
AT1TE51615	B	B3	Gypsy	LTR	CMT2	9355
AT1TE51635	B	B2	Helitron	RC	REST	818
AT1TE51645	B	B3	Gypsy	LTR	CMT2andRdDM	7383
AT1TE51650	B	B2	En-Spm	DNA	CMT2	3046
AT1TE51660	siRNA-deficient	siRNA-deficient	En-Spm	DNA	REST	111
AT1TE51665	B	B2	En-Spm	DNA	CMT2	2149
AT1TE51670	B	B1	En-Spm	DNA	REST	131
AT1TE51675	A	A2	MuDR	DNA	REST	1554
AT1TE51685	B	B1	Gypsy	LTR	CMT2	2127
AT1TE51690	B	B2	Gypsy	LTR	CMT2	4978
AT1TE51695	siRNA-deficient	siRNA-deficient	Gypsy	LTR	CMT2	517
AT1TE51700	B	B2	Gypsy	LTR	CMT2	3303
AT1TE51705	siRNA-deficient	siRNA-deficient	Gypsy	LTR	CMT2	1655
AT1TE51710	siRNA-deficient	siRNA-deficient	Gypsy	LTR	CMT2	279
AT1TE51735	B	B3	Gypsy	LTR	CMT2	11077
AT1TE51740	siRNA-deficient	siRNA-deficient	Gypsy	LTR	CMT2	560
AT1TE51745	B	B1	Gypsy	LTR	CMT2	2542
AT1TE51750	B	B1	Gypsy	LTR	CMT2	352
AT1TE51755	siRNA-deficient	siRNA-deficient	MuDR	DNA	REST	76
AT1TE51765	B	B2	Copia	LTR	REST	2907
AT1TE51775	B	B2	HAT	DNA	CMT2	1824
AT1TE51780	B	B2	Copia	LTR	REST	1274
AT1TE51785	A	A2	MuDR	DNA	REST	361
AT1TE51790	A	A2	MuDR	DNA	REST	231
AT1TE51800	siRNA-deficient	siRNA-deficient	Helitron	RC	REST	644
AT1TE51805	B	B1	En-Spm	DNA	REST	171
AT1TE51820	B	B3	En-Spm	DNA	CMT2	11940
AT1TE51825	B	B2	Gypsy	LTR	CMT2	2501
AT1TE51830	B	B2	Gypsy	LTR	CMT2	4222
AT1TE51835	B	B1	En-Spm	DNA	CMT2	1450
AT1TE51840	B	B1	En-Spm	DNA	CMT2	647
AT1TE51845	B	B1	Gypsy	LTR	CMT2	2162
AT1TE51850	B	B3	Gypsy	LTR	CMT2	5440
AT1TE51855	B	B2	Gypsy	LTR	CMT2	1842
AT1TE51870	B	B1	Gypsy	LTR	CMT2	402
AT1TE51875	siRNA-deficient	siRNA-deficient	Gypsy	LTR	CMT2andRdDM	76
AT1TE51880	B	B2	Gypsy	LTR	RdDM	812
AT1TE51885	B	B1	DNA	DNA	RdDM	272
AT1TE51895	siRNA-deficient	siRNA-deficient	En-Spm	DNA	CMT2	50
AT1TE51900	B	B2	En-Spm	DNA	REST	922
AT1TE51905	B	B1	En-Spm	DNA	CMT2	650
AT1TE51910	A	A3	En-Spm	DNA	CMT2	3550
AT1TE51915	A	A2	MuDR	DNA	CMT2	182
AT1TE51920	siRNA-deficient	siRNA-deficient	MuDR	DNA	CMT2	430
AT1TE51930	A	A1	MuDR	DNA	CMT2	168
AT1TE51945	B	B2	En-Spm	DNA	CMT2	782
AT1TE51950	B	B2	En-Spm	DNA	REST	1129
AT1TE51960	B	B2	En-Spm	DNA	REST	2239
AT1TE51965	B	B1	LINE	LINE	REST	322
AT1TE51970	B	B3	Gypsy	LTR	REST	1015
AT1TE51980	B	B1	Helitron	RC	REST	428
AT1TE51985	B	B4	Helitron	RC	CMT2	17151
AT1TE51990	B	B1	Gypsy	LTR	CMT2	1942
AT1TE52000	B	B1	Gypsy	LTR	CMT2	1769
AT1TE52005	B	B1	Helitron	RC	REST	751
AT1TE52010	B	B1	En-Spm	DNA	REST	2157
AT1TE52015	B	B1	En-Spm	DNA	REST	848
AT1TE52020	B	B1	MuDR	DNA	CMT2	3837
AT1TE52025	B	B4	Gypsy	LTR	CMT2	7948
AT1TE52030	siRNA-deficient	siRNA-deficient	MuDR	DNA	REST	406
AT1TE52035	siRNA-deficient	siRNA-deficient	Gypsy	LTR	REST	438
AT1TE52040	siRNA-deficient	siRNA-deficient	Gypsy	LTR	REST	1327
AT1TE52045	siRNA-deficient	siRNA-deficient	MuDR	DNA	REST	404
AT1TE52050	B	B1	Gypsy	LTR	REST	1196
AT1TE52055	B	B1	MuDR	DNA	REST	1979
AT1TE52070	siRNA-deficient	siRNA-deficient	Copia	LTR	CMT2	1127
AT1TE52075	B	B1	Gypsy	LTR	REST	651
AT1TE52085	B	B2	Copia	LTR	CMT2	4992
AT1TE52090	B	B2	Gypsy	LTR	CMT2	1129
AT1TE52095	B	B1	Gypsy	LTR	CMT2	1578
AT1TE52100	siRNA-deficient	siRNA-deficient	Gypsy	LTR	CMT2	95
AT1TE52105	B	B4	Gypsy	LTR	CMT2	26096
AT1TE52110	B	B2	Gypsy	LTR	CMT2	4057
AT1TE52120	B	B1	Gypsy	LTR	CMT2	619
AT1TE52125	B	B3	Gypsy	LTR	CMT2	11558
AT1TE52135	A	A2	Gypsy	LTR	CMT2	619
AT1TE52160	B	B3	Gypsy	LTR	CMT2	5219
AT1TE52165	siRNA-deficient	siRNA-deficient	Gypsy	LTR	CMT2	365
AT1TE52170	B	B1	Copia	LTR	CMT2	2842
AT1TE52175	B	B1	Gypsy	LTR	CMT2	1206
AT1TE52180	siRNA-deficient	siRNA-deficient	MuDR	DNA	REST	640
AT1TE52185	A	A1	MuDR	DNA	CMT2andRdDM	27
AT1TE52190	A	A2	Helitron	RC	REST	656
AT1TE52200	B	B4	MuDR	DNA	CMT2	15378
AT1TE52205	B	B2	En-Spm	DNA	CMT2	3655
AT1TE52210	B	B1	En-Spm	DNA	CMT2	629
AT1TE52215	siRNA-deficient	siRNA-deficient	MuDR	DNA	CMT2	314
AT1TE52220	B	B3	MuDR	DNA	CMT2andRdDM	6325
AT1TE52240	A	A2	Helitron	RC	REST	3377
AT1TE52255	A	A2	Helitron	RC	REST	203
AT1TE52260	siRNA-deficient	siRNA-deficient	MuDR	DNA	REST	364
AT1TE52280	A	A2	DNA	DNA	RdDM	790
AT1TE52295	siRNA-deficient	siRNA-deficient	Helitron	RC	REST	863
AT1TE52300	siRNA-deficient	siRNA-deficient	Helitron	RC	REST	410
AT1TE52305	siRNA-deficient	siRNA-deficient	Helitron	RC	REST	110
AT1TE52310	A	A2	HAT	DNA	RdDM	983
AT1TE52315	siRNA-deficient	siRNA-deficient	HAT	DNA	RdDM	118
AT1TE52320	A	A1	MuDR	DNA	RdDM	233
AT1TE52350	A	A2	Helitron	RC	REST	2747
AT1TE52360	B	B3	Helitron	RC	RdDM	804
AT1TE52365	B	B2	Pogo	DNA	RdDM	525
AT1TE52380	A	A2	MuDR	DNA	CMT2	98
AT1TE52385	B	B1	MuDR	DNA	CMT2	801
AT1TE52395	siRNA-deficient	siRNA-deficient	Gypsy	LTR	CMT2andRdDM	53
AT1TE52400	B	B1	Gypsy	LTR	CMT2andRdDM	724
AT1TE52405	siRNA-deficient	siRNA-deficient	Gypsy	LTR	CMT2andRdDM	158
AT1TE52415	siRNA-deficient	siRNA-deficient	MuDR	DNA	CMT2	39
AT1TE52420	B	B3	MuDR	DNA	CMT2	5927
AT1TE52425	siRNA-deficient	siRNA-deficient	MuDR	DNA	CMT2	337
AT1TE52440	siRNA-deficient	siRNA-deficient	MuDR	DNA	RdDM	122
AT1TE52450	B	B2	MuDR	DNA	REST	219
AT1TE52460	siRNA-deficient	siRNA-deficient	MuDR	DNA	REST	239
AT1TE52480	siRNA-deficient	siRNA-deficient	Helitron	RC	REST	739
AT1TE52520	A	A3	SINE	SINE	RdDM	270
AT1TE52530	A	A1	Helitron	RC	RdDM	94
AT1TE52535	A	A2	Helitron	RC	RdDM	2139
AT1TE52540	A	A2	Helitron	RC	REST	617
AT1TE52550	B	B1	Helitron	RC	REST	1023
AT1TE52570	siRNA-deficient	siRNA-deficient	Helitron	RC	REST	2295
AT1TE52590	B	B3	En-Spm	DNA	CMT2	7714
AT1TE52595	B	B2	MuDR	DNA	CMT2	537
AT1TE52600	B	B2	MuDR	DNA	REST	113
AT1TE52605	B	B1	Helitron	RC	REST	1668
AT1TE52610	B	B4	En-Spm	DNA	REST	3462
AT1TE52615	B	B2	Helitron	RC	REST	1206
AT1TE52620	B	B3	MuDR	DNA	CMT2	1421
AT1TE52625	B	B1	MuDR	DNA	CMT2	78
AT1TE52630	B	B1	MuDR	DNA	REST	442
AT1TE52640	B	B1	MuDR	DNA	REST	666
AT1TE52645	siRNA-deficient	siRNA-deficient	MuDR	DNA	REST	37
AT1TE52675	A	A1	HAT	DNA	REST	150
AT1TE52690	siRNA-deficient	siRNA-deficient	HAT	DNA	REST	899
AT1TE52695	siRNA-deficient	siRNA-deficient	HAT	DNA	REST	276
AT1TE52700	B	B2	Gypsy	LTR	CMT2	1531
AT1TE52710	B	B1	DNA	DNA	REST	137
AT1TE52715	B	B3	Harbinger	DNA	REST	1278
AT1TE52725	siRNA-deficient	siRNA-deficient	Copia	LTR	REST	200
AT1TE52730	siRNA-deficient	siRNA-deficient	MuDR	DNA	REST	233
AT1TE52735	B	B2	MuDR	DNA	CMT2	3140
AT1TE52740	B	B2	MuDR	DNA	REST	2096
AT1TE52745	B	B3	MuDR	DNA	RdDM	1468
AT1TE52750	B	B2	Helitron	RC	REST	364
AT1TE52755	siRNA-deficient	siRNA-deficient	Copia	LTR	REST	278
AT1TE52760	B	B1	MuDR	DNA	REST	329
AT1TE52765	B	B3	MuDR	DNA	CMT2	1790
AT1TE52770	B	B1	MuDR	DNA	REST	174
AT1TE52775	B	B1	MuDR	DNA	REST	672
AT1TE52780	B	B2	DNA	DNA	REST	1658
AT1TE52790	siRNA-deficient	siRNA-deficient	MuDR	DNA	REST	382
AT1TE52795	B	B3	Gypsy	LTR	CMT2	7114
AT1TE52800	siRNA-deficient	siRNA-deficient	MuDR	DNA	REST	33
AT1TE52805	B	B2	MuDR	DNA	REST	204
AT1TE52810	B	B3	MuDR	DNA	REST	1145
AT1TE52815	B	B1	MuDR	DNA	CMT2	269
AT1TE52820	B	B1	MuDR	DNA	CMT2	22
AT1TE52825	B	B1	MuDR	DNA	REST	463
AT1TE52830	B	B2	MuDR	DNA	CMT2	1233
AT1TE52835	B	B2	HAT	DNA	REST	313
AT1TE52840	siRNA-deficient	siRNA-deficient	Helitron	RC	REST	267
AT1TE52845	B	B4	Copia	LTR	REST	2043
AT1TE52855	B	B1	Gypsy	LTR	CMT2	388
AT1TE52860	B	B2	Harbinger	DNA	CMT2	6426
AT1TE52865	B	B2	Gypsy	LTR	CMT2	3874
AT1TE52870	B	B2	Gypsy	LTR	CMT2	2504
AT1TE52875	B	B2	Gypsy	LTR	CMT2	628
AT1TE52880	B	B2	Copia	LTR	CMT2	1233
AT1TE52885	B	B3	En-Spm	DNA	CMT2	2807
AT1TE52890	B	B1	En-Spm	DNA	REST	328
AT1TE52895	B	B4	Copia	LTR	REST	2157
AT1TE52900	B	B4	Harbinger	DNA	REST	2066
AT1TE52910	B	B1	Helitron	RC	REST	844
AT1TE52920	B	B1	Helitron	RC	CMT2	788
AT1TE52925	B	B2	HAT	DNA	CMT2	4183
AT1TE52940	B	B1	Gypsy	LTR	CMT2	904
AT1TE52945	siRNA-deficient	siRNA-deficient	Gypsy	LTR	CMT2	899
AT1TE52950	B	B2	En-Spm	DNA	CMT2	8533
AT1TE52960	B	B1	Gypsy	LTR	CMT2	893
AT1TE52965	siRNA-deficient	siRNA-deficient	Gypsy	LTR	CMT2	527
AT1TE52970	B	B1	Gypsy	LTR	CMT2	2664
AT1TE52975	B	B1	Gypsy	LTR	CMT2	692
AT1TE52985	B	B2	Gypsy	LTR	CMT2	3758
AT1TE52990	B	B2	Gypsy	LTR	CMT2	1291
AT1TE52995	siRNA-deficient	siRNA-deficient	Gypsy	LTR	CMT2	247
AT1TE53000	B	B2	Gypsy	LTR	CMT2andRdDM	5143
AT1TE53020	siRNA-deficient	siRNA-deficient	Gypsy	LTR	CMT2	536
AT1TE53025	B	B1	Gypsy	LTR	CMT2	844
AT1TE53030	B	B2	HAT	DNA	CMT2	3740
AT1TE53035	A	A2	Gypsy	LTR	CMT2	315
AT1TE53045	B	B1	Gypsy	LTR	CMT2	344
AT1TE53050	B	B2	Gypsy	LTR	CMT2	1667
AT1TE53060	siRNA-deficient	siRNA-deficient	Gypsy	LTR	CMT2	1066
AT1TE53065	B	B2	Gypsy	LTR	CMT2	1361
AT1TE53080	A	A3	MuDR	DNA	RdDM	283
AT1TE53085	A	A1	MuDR	DNA	CMT2andRdDM	336
AT1TE53090	B	B3	Copia	LTR	CMT2	5030
AT1TE53095	A	A3	Copia	LTR	CMT2	1217
AT1TE53100	A	A1	HAT	DNA	RdDM	82
AT1TE53105	A	A2	HAT	DNA	RdDM	441
AT1TE53150	A	A2	Helitron	RC	REST	984
AT1TE53160	A	A2	Helitron	RC	RdDM	177
AT1TE53165	A	A3	Helitron	RC	REST	85
AT1TE53170	A	A3	Helitron	RC	RdDM	2290
AT1TE53180	B	B2	SINE	SINE	REST	295
AT1TE53185	B	B2	SINE	SINE	REST	295
AT1TE53190	A	A2	SINE	SINE	REST	109
AT1TE53195	A	A3	DNA	DNA	RdDM	482
AT1TE53215	B	B1	Helitron	RC	REST	1018
AT1TE53230	A	A1	SINE	SINE	RdDM	152
AT1TE53245	siRNA-deficient	siRNA-deficient	Helitron	RC	RdDM	265
AT1TE53250	B	B2	Helitron	RC	REST	3146
AT1TE53260	A	A2	Helitron	RC	REST	488
AT1TE53265	A	A3	Helitron	RC	REST	2131
AT1TE53275	B	B2	Helitron	RC	REST	591
AT1TE53280	B	B2	Mariner	DNA	REST	261
AT1TE53285	B	B2	Gypsy	LTR	REST	154
AT1TE53290	siRNA-deficient	siRNA-deficient	Copia	LTR	CMT2	37
AT1TE53300	B	B4	Copia	LTR	REST	2224
AT1TE53305	B	B1	Helitron	RC	REST	1000
AT1TE53310	B	B1	MuDR	DNA	REST	762
AT1TE53315	B	B1	Gypsy	LTR	REST	522
AT1TE53320	B	B2	Copia	LTR	REST	1258
AT1TE53325	B	B1	Copia	LTR	REST	232
AT1TE53330	B	B2	Copia	LTR	REST	3031
AT1TE53340	siRNA-deficient	siRNA-deficient	Copia	LTR	REST	32
AT1TE53345	siRNA-deficient	siRNA-deficient	Copia	LTR	REST	32
AT1TE53350	B	B2	Helitron	RC	REST	3254
AT1TE53370	B	B2	Gypsy	LTR	REST	2049
AT1TE53375	B	B2	Gypsy	LTR	REST	2337
AT1TE53380	siRNA-deficient	siRNA-deficient	Gypsy	LTR	REST	484
AT1TE53385	B	B1	Copia	LTR	REST	258
AT1TE53390	B	B4	Gypsy	LTR	CMT2	4050
AT1TE53395	B	B4	Gypsy	LTR	CMT2	5081
AT1TE53405	B	B1	Gypsy	LTR	REST	801
AT1TE53415	B	B1	Gypsy	LTR	REST	2307
AT1TE53435	siRNA-deficient	siRNA-deficient	MuDR	DNA	REST	324
AT1TE53450	A	A2	LINE	TSCL	RdDM	322
AT1TE53460	siRNA-deficient	siRNA-deficient	MuDR	DNA	REST	43
AT1TE53465	siRNA-deficient	siRNA-deficient	Helitron	RC	REST	748
AT1TE53470	B	B4	Unassigned	Unassigned	REST	4080
AT1TE53475	B	B2	LINE	LINE	REST	213
AT1TE53480	B	B3	Helitron	RC	REST	549
AT1TE53485	B	B1	Helitron	RC	REST	339
AT1TE53490	B	B1	Helitron	RC	REST	178
AT1TE53495	B	B2	HAT	DNA	REST	418
AT1TE53500	B	B2	LINE	LINE	REST	319
AT1TE53510	A	A2	HAT	DNA	REST	1280
AT1TE53520	siRNA-deficient	siRNA-deficient	Harbinger	DNA	REST	423
AT1TE53525	siRNA-deficient	siRNA-deficient	Helitron	RC	REST	822
AT1TE53530	B	B1	Helitron	RC	REST	1247
AT1TE53540	A	A2	Helitron	RC	RdDM	1389
AT1TE53545	A	A2	Helitron	RC	RdDM	538
AT1TE53560	A	A2	Helitron	RC	RdDM	1454
AT1TE53600	B	B1	MuDR	DNA	REST	565
AT1TE53615	A	A1	Helitron	RC	REST	642
AT1TE53620	siRNA-deficient	siRNA-deficient	Copia	LTR	REST	359
AT1TE53625	B	B2	Gypsy	LTR	REST	398
AT1TE53635	B	B3	MuDR	DNA	CMT2	9557
AT1TE53640	siRNA-deficient	siRNA-deficient	DNA	DNA	CMT2	162
AT1TE53645	A	A2	DNA	DNA	CMT2	412
AT1TE53650	A	A3	DNA	DNA	CMT2	1934
AT1TE53655	A	A2	Helitron	RC	REST	285
AT1TE53660	B	B3	MuDR	DNA	CMT2	6704
AT1TE53665	A	A3	DNA	DNA	CMT2	1674
AT1TE53675	A	A2	Helitron	RC	REST	229
AT1TE53680	A	A2	Helitron	RC	RdDM	100
AT1TE53700	A	A1	Helitron	RC	RdDM	71
AT1TE53710	B	B3	Unassigned	Unassigned	CMT2	5314
AT1TE53720	A	A2	Helitron	RC	RdDM	493
AT1TE53725	siRNA-deficient	siRNA-deficient	HAT	DNA	CMT2	310
AT1TE53730	siRNA-deficient	siRNA-deficient	LINE	LINE	CMT2	281
AT1TE53735	B	B3	LINE	LINE	REST	2751
AT1TE53745	siRNA-deficient	siRNA-deficient	Helitron	RC	REST	152
AT1TE53750	A	A2	Helitron	RC	REST	2183
AT1TE53755	A	A1	MuDR	DNA	REST	106
AT1TE53760	A	A2	Helitron	RC	CMT2andRdDM	244
AT1TE53765	B	B4	MuDR	DNA	CMT2andRdDM	10309
AT1TE53770	siRNA-deficient	siRNA-deficient	Helitron	RC	RdDM	347
AT1TE53775	A	A2	MuDR	DNA	REST	214
AT1TE53780	B	B1	Helitron	RC	REST	29
AT1TE53785	B	B1	Helitron	RC	REST	74
AT1TE53790	B	B2	Helitron	RC	REST	1001
AT1TE53800	siRNA-deficient	siRNA-deficient	Helitron	RC	REST	53
AT1TE53805	B	B1	Helitron	RC	REST	81
AT1TE53815	B	B3	Helitron	RC	REST	5445
AT1TE53820	B	B1	Helitron	RC	REST	258
AT1TE53825	B	B3	MuDR	DNA	REST	3534
AT1TE53830	B	B1	Helitron	RC	REST	19
AT1TE53835	siRNA-deficient	siRNA-deficient	Copia	LTR	REST	55
AT1TE53840	B	B2	Copia	LTR	REST	462
AT1TE53850	B	B1	DNA	DNA	REST	143
AT1TE53860	B	B4	Harbinger	DNA	REST	1556
AT1TE53865	siRNA-deficient	siRNA-deficient	Harbinger	DNA	CMT2andRdDM	38
AT1TE53870	B	B3	Harbinger	DNA	REST	667
AT1TE53875	B	B2	Helitron	RC	RdDM	98
AT1TE53880	B	B1	Harbinger	DNA	REST	601
AT1TE53885	B	B3	HAT	DNA	REST	165
AT1TE53890	B	B2	HAT	DNA	REST	148
AT1TE53895	B	B4	Harbinger	DNA	REST	1116
AT1TE53900	B	B3	Helitron	RC	REST	481
AT1TE53915	B	B2	Gypsy	LTR	RdDM	1154
AT1TE53920	B	B1	MuDR	DNA	REST	38
AT1TE53925	B	B2	MuDR	DNA	REST	1887
AT1TE53930	B	B3	Helitron	RC	REST	920
AT1TE53935	B	B3	Helitron	RC	REST	348
AT1TE53940	B	B1	Helitron	RC	REST	221
AT1TE53945	B	B3	En-Spm	DNA	REST	304
AT1TE53955	B	B1	Gypsy	LTR	CMT2	355
AT1TE53960	B	B3	Gypsy	LTR	CMT2	1373
AT1TE53970	A	A3	Copia	LTR	CMT2	5046
AT1TE53975	B	B3	Gypsy	LTR	CMT2	4624
AT1TE53985	A	A2	Gypsy	LTR	CMT2	1178
AT1TE53995	B	B4	Gypsy	LTR	CMT2	7572
AT1TE54000	B	B2	Gypsy	LTR	CMT2	2613
AT1TE54005	B	B2	DNA	DNA	REST	5031
AT1TE54010	B	B1	Gypsy	LTR	REST	355
AT1TE54015	B	B2	Gypsy	LTR	REST	829
AT1TE54020	A	A3	Helitron	RC	RdDM	1022
AT1TE54035	A	A1	Copia	LTR	RdDM	256
AT1TE54060	B	B1	Copia	LTR	REST	742
AT1TE54075	B	B2	Gypsy	LTR	REST	1209
AT1TE54100	A	A3	Harbinger	DNA	REST	739
AT1TE54110	B	B3	Helitron	RC	RdDM	1245
AT1TE54115	B	B2	MuDR	DNA	REST	381
AT1TE54120	B	B4	Helitron	RC	REST	3011
AT1TE54125	B	B2	Helitron	RC	REST	37
AT1TE54130	A	A3	Helitron	RC	REST	182
AT1TE54135	A	A3	Helitron	RC	REST	349
AT1TE54160	A	A2	HAT	DNA	REST	240
AT1TE54165	A	A3	DNA	DNA	RdDM	547
AT1TE54170	A	A1	DNA	DNA	RdDM	63
AT1TE54200	A	A2	Gypsy	LTR	REST	200
AT1TE54230	A	A3	LINE	LINE	RdDM	278
AT1TE54235	B	B3	MuDR	DNA	REST	1363
AT1TE54245	B	B2	Helitron	RC	REST	1000
AT1TE54250	B	B2	Helitron	RC	RdDM	1453
AT1TE54255	B	B3	MuDR	DNA	RdDM	305
AT1TE54260	siRNA-deficient	siRNA-deficient	MuDR	DNA	REST	108
AT1TE54265	A	A2	MuDR	DNA	REST	187
AT1TE54270	A	A3	MuDR	DNA	RdDM	294
AT1TE54275	A	A2	MuDR	DNA	REST	165
AT1TE54285	siRNA-deficient	siRNA-deficient	MuDR	DNA	REST	430
AT1TE54290	B	B2	MuDR	DNA	RdDM	178
AT1TE54310	A	A2	Gypsy	LTR	REST	919
AT1TE54320	A	A2	HAT	DNA	RdDM	294
AT1TE54340	A	A3	MuDR	DNA	REST	415
AT1TE54345	siRNA-deficient	siRNA-deficient	MuDR	DNA	CMT2	113
AT1TE54350	A	A3	MuDR	DNA	CMT2	1638
AT1TE54365	A	A1	Pogo	DNA	RdDM	536
AT1TE54370	A	A3	Helitron	RC	RdDM	344
AT1TE54385	A	A2	HAT	DNA	REST	492
AT1TE54400	B	B3	Copia	LTR	CMT2	2857
AT1TE54405	A	A2	Helitron	RC	REST	398
AT1TE54410	siRNA-deficient	siRNA-deficient	Helitron	RC	REST	1302
AT1TE54420	B	B2	Harbinger	DNA	REST	460
AT1TE54430	B	B1	Helitron	RC	REST	725
AT1TE54435	B	B1	Helitron	RC	REST	245
AT1TE54440	B	B3	Gypsy	LTR	CMT2	1536
AT1TE54445	B	B3	Copia	LTR	CMT2	1092
AT1TE54450	B	B2	Copia	LTR	CMT2	883
AT1TE54455	B	B1	Copia	LTR	CMT2	674
AT1TE54465	siRNA-deficient	siRNA-deficient	Copia	LTR	CMT2	119
AT1TE54470	B	B2	LINE	LINE	CMT2	172
[truncated: 29,191 more rows]
