# Supplementary material for: Chromatin regulates expression of small RNAs to help maintain transposon methylome homeostasis in Arabidopsis
Source: Genome Biol. 2020 Sep 17;21:251. doi: 10.1186/s13059-020-02163-4 (PMC7499886; doi:10.1186/s13059-020-02163-4)
Supplement: Supplementary file 4 — Additional file 4: Table S4. Differentially methylated regions. [file 13059_2020_2163_MOESM4_ESM.xlsx]

## Sheet: Sheet 1
Table S4. Differentially Methylated Regions
pg, preglobular; eh, early heart; et, early torpedo;bc, bent cotyledon and mg, mature green embryos.
Chr	Start	End	Hypermethylated	Hypomethylate
1	85	239	mg,bc	et,et
1	691	862	mg,mg,mg	eh,bc,et
1	17808	17954	mg	et
1	18490	18667	mg	et
1	44789	44857	mg	et
1	55701	56251	mg	et
1	56433	56550	mg	et
1	69909	69916	bc,bc	mg,et
1	89047	89069	eh,pg	mg,mg
1	93295	93315	pg	mg
1	116386	116407	pg	mg
1	117154	117176	bc	mg
1	130447	130470	bc	mg
1	166461	166481	pg	mg
1	247429	247463	pg,pg	mg,et
1	256030	256272	mg	et
1	258562	258685	mg,mg,mg	bc,et,pg
1	275456	275478	pg	mg
1	292359	292413	bc,bc	mg,et
1	302901	302918	pg	mg
1	303059	303083	pg	mg
1	372617	372664	mg,mg	et,bc
1	401272	401279	pg	bc
1	432008	432168	mg,mg,mg,mg	bc,pg,et,eh
1	432395	432522	mg	et
1	433241	433292	mg	pg
1	445532	445556	pg	mg
1	450056	450079	bc,pg,bc,eh	mg,mg,et,mg
1	499663	499685	mg	et
1	499833	500095	mg	et
1	500929	500989	mg	et
1	520752	520775	bc	mg
1	540448	540698	mg,mg	et,bc
1	540857	540996	mg	et
1	549799	549939	mg	et
1	568600	568611	pg	mg
1	587478	587540	mg	et
1	626728	626752	eh	mg
1	634481	634567	mg	et
1	670806	670907	mg	et
1	686985	686997	bc	mg
1	696544	696719	mg	et
1	696963	697087	mg	et
1	758608	758691	mg	et
1	760406	760444	mg	et
1	781178	781455	mg	et
1	784920	784964	mg	et
1	785151	785369	mg	et
1	792006	792163	mg	et
1	823373	823387	bc	mg
1	865931	865945	bc	mg
1	882331	882384	pg	mg
1	888674	888902	mg	et
1	889346	889427	mg	et
1	901871	901897	bc,pg	mg,mg
1	907955	907963	pg	mg
1	933665	933670	bc	mg
1	933935	934018	eh,eh,bc,pg	mg,et,et,et
1	954343	954357	bc,pg	mg,mg
1	958627	958685	mg	et
1	959068	959100	mg,mg,mg	et,eh,bc
1	960709	960776	bc,pg,eh	mg,mg,mg
1	983396	983444	bc	mg
1	990816	990830	eh,pg	mg,mg
1	1025541	1025564	pg	mg
1	1063809	1063857	bc	mg
1	1104497	1104549	bc,pg,eh	mg,mg,mg
1	1131201	1131212	pg	mg
1	1149530	1149558	pg	mg
1	1160419	1160497	mg	et
1	1161043	1161188	mg	et
1	1179177	1179209	pg	mg
1	1180156	1180170	pg,eh,pg	et,mg,mg
1	1194543	1195102	mg,mg,mg,bc,mg,mg	et,pg,bc,et,eh,pg
1	1243252	1243315	pg,pg	mg,et
1	1250161	1250434	mg,mg	et,pg
1	1250660	1250764	mg	et
1	1276392	1276454	mg	et
1	1279362	1279374	pg	mg
1	1304280	1304301	pg	mg
1	1307993	1308015	pg	mg
1	1309444	1309461	pg	mg
1	1379581	1379631	mg	et
1	1381346	1381363	bc	mg
1	1441778	1442357	mg,mg,bc,mg,mg,et	eh,pg,pg,bc,et,pg
1	1444219	1444321	mg,mg	pg,eh
1	1445952	1446037	mg	et
1	1484846	1484859	eh	bc
1	1516870	1516886	pg	mg
1	1531308	1531332	eh,eh	mg,et
1	1586878	1586904	eh,bc,pg	mg,mg,mg
1	1592537	1592605	mg	bc
1	1612984	1613040	eh	bc
1	1613577	1613663	mg	et
1	1614296	1614338	mg	eh
1	1614512	1614662	mg,mg,mg	bc,eh,pg
1	1617711	1617905	mg	et
1	1627231	1627254	eh,pg,pg	mg,mg,bc
1	1638293	1638360	mg	et
1	1703341	1703375	bc,pg	mg,mg
1	1754393	1754427	bc,pg	mg,mg
1	1762117	1762136	eh,eh	bc,mg
1	1766644	1766652	eh	et
1	1814446	1814459	eh,eh,pg,bc,bc	mg,et,mg,mg,et
1	1829496	1829514	eh	mg
1	1845114	1845129	eh,eh,pg	mg,et,mg
1	1873190	1873228	bc	mg
1	1909558	1909576	pg	mg
1	1937724	1937734	bc	et
1	1948395	1948412	pg	mg
1	1975131	1975430	mg	et
1	1975814	1975896	mg	et
1	1976532	1976880	mg	et
1	1993450	1993466	eh	mg
1	2003095	2003108	eh	mg
1	2004474	2004493	pg	mg
1	2034021	2034037	pg	mg
1	2051429	2051447	pg	mg
1	2064709	2064719	pg	mg
1	2076665	2076690	bc	mg
1	2115874	2115891	eh	mg
1	2128612	2128627	pg	mg
1	2129701	2129729	pg	et
1	2159462	2159481	pg	mg
1	2189417	2189477	mg	bc
1	2202747	2202771	eh,pg,eh	bc,mg,mg
1	2207198	2207207	pg	mg
1	2250142	2250164	eh	mg
1	2251277	2251298	pg,pg	bc,mg
1	2260841	2260869	bc,eh,pg	mg,mg,mg
1	2275447	2275471	pg	mg
1	2291238	2291254	bc	mg
1	2295155	2295183	pg	bc
1	2295213	2295226	bc,pg	mg,mg
1	2345490	2345500	eh	bc
1	2347987	2348053	eh,pg	mg,mg
1	2350457	2350476	eh	mg
1	2376578	2376598	pg	mg
1	2394565	2394572	pg	mg
1	2405904	2405943	pg	mg
1	2415298	2415318	eh,bc	mg,mg
1	2442585	2442598	eh	bc
1	2453295	2453311	pg	mg
1	2475245	2475272	bc	mg
1	2493104	2493123	eh	bc
1	2501345	2501377	eh	bc
1	2507386	2507393	pg	mg
1	2531702	2531973	mg	pg
1	2532986	2533005	mg	bc
1	2543377	2543391	pg	mg
1	2563196	2563217	eh	mg
1	2584757	2584780	pg	mg
1	2587185	2587471	mg	et
1	2587730	2588077	mg	et
1	2588119	2588201	mg	bc
1	2612224	2612253	pg,pg	et,mg
1	2612561	2612583	pg,eh	mg,mg
1	2615391	2615406	pg	mg
1	2646309	2646334	pg	mg
1	2657356	2657423	eh	mg
1	2658797	2658843	pg	mg
1	2681838	2681854	pg	et
1	2699034	2699058	pg,pg	mg,bc
1	2723578	2723628	bc,pg	et,et
1	2728337	2728364	pg	mg
1	2734504	2734517	eh	mg
1	2758693	2758702	pg	mg
1	2760873	2760894	pg	et
1	2761798	2761816	eh,pg	mg,mg
1	2773320	2773336	pg	mg
1	2782046	2782071	bc	mg
1	2800677	2800692	mg	bc
1	2845187	2845206	eh,pg,pg,pg	mg,bc,mg,et
1	2877998	2878011	pg	bc
1	2881323	2881341	bc	mg
1	2900084	2900144	eh,bc,pg	mg,mg,mg
1	2914078	2914104	pg,bc	mg,mg
1	2985223	2985243	pg	mg
1	2986517	2986607	mg	et
1	3027379	3027399	pg,eh	mg,mg
1	3062049	3062122	mg	et
1	3073337	3073452	mg	et
1	3073558	3073586	mg	pg
1	3157506	3157519	bc	mg
1	3172920	3172944	eh,eh,pg,pg	bc,mg,bc,mg
1	3206086	3206096	pg	mg
1	3250624	3250752	mg	et
1	3250982	3251018	mg	et
1	3274570	3274592	pg,eh	mg,mg
1	3279930	3279983	pg,bc	mg,mg
1	3281328	3281358	pg	mg
1	3293209	3293217	eh	mg
1	3305963	3305982	pg	mg
1	3323501	3323621	pg,bc,bc,pg	et,et,mg,mg
1	3343332	3343391	mg	et
1	3344181	3344273	mg	et
1	3345358	3345749	mg,mg,mg	eh,bc,et
1	3360650	3360656	mg	bc
1	3362032	3362185	mg	et
1	3381086	3381093	pg	et
1	3403946	3403979	pg,bc,eh,pg	mg,mg,mg,bc
1	3413001	3413094	mg	et
1	3413168	3413253	mg,mg	bc,et
1	3413572	3413766	mg	et
1	3414240	3414378	mg	et
1	3414488	3414580	mg	et
1	3415252	3415303	bc,pg,eh	mg,mg,mg
1	3424515	3424542	eh,pg,bc	mg,mg,mg
1	3466979	3467000	pg	mg
1	3468123	3468143	pg,pg	bc,mg
1	3487069	3487089	pg	mg
1	3497756	3498133	mg	et
1	3498271	3498392	mg	et
1	3547601	3547800	mg	et
1	3552201	3552262	mg	et
1	3552375	3552542	mg	et
1	3611278	3611308	bc,bc	et,mg
1	3611533	3611575	bc	mg
1	3629335	3629356	pg	mg
1	3672012	3672036	eh	mg
1	3715551	3715571	eh,eh	mg,et
1	3721483	3721502	eh	mg
1	3762208	3762234	mg	et
1	3771521	3771781	mg	et
1	3792363	3792387	eh,pg	mg,mg
1	3796832	3796852	pg	mg
1	3815121	3815133	eh,pg	mg,mg
1	3825781	3825812	mg	et
1	3826083	3826325	mg	et
1	3826611	3826681	mg	et
1	3826819	3826887	mg	et
1	3827292	3827430	mg	et
1	3897816	3898117	mg	et
1	3898234	3898333	mg	et
1	3899067	3899176	mg	pg
1	3899472	3899506	mg	eh
1	3902045	3902071	pg	mg
1	3920028	3920201	mg,mg,mg	eh,et,bc
1	3921846	3921878	pg,eh	mg,mg
1	3926616	3926775	mg	et
1	3931075	3931108	eh	mg
1	3933160	3933210	mg	et
1	3933386	3933461	mg	et
1	3949467	3949477	pg	mg
1	3980191	3980377	pg,bc,eh	mg,mg,mg
1	3980422	3980721	mg	et
1	3988089	3988122	bc	mg
1	4001252	4001313	pg,bc	mg,mg
1	4021753	4021828	pg,eh,bc	mg,mg,mg
1	4053318	4053349	eh,bc,bc,eh	mg,et,mg,et
1	4056192	4056213	pg	mg
1	4061050	4061076	pg	mg
1	4093240	4093334	mg,mg	et,eh
1	4093418	4093442	mg	et
1	4094337	4094495	mg	et
1	4110097	4110135	mg	et
1	4111024	4111245	mg	et
1	4111559	4111760	mg	et
1	4112067	4112203	mg	et
1	4112789	4112928	mg	et
1	4163789	4163817	eh	mg
1	4209166	4209225	mg	et
1	4209486	4209600	mg	et
1	4271651	4271674	bc	mg
1	4293749	4293796	mg	et
1	4311366	4311373	pg	mg
1	4312594	4312624	pg	et
1	4329896	4330007	mg,mg	et,eh
1	4331495	4333085	mg,mg,mg,bc,mg,et	pg,eh,pg,pg,pg,pg
1	4333155	4333255	mg	eh
1	4356585	4356605	pg	mg
1	4361383	4361395	pg	mg
1	4406572	4406652	mg,mg,mg	pg,eh,bc
1	4406734	4406777	mg	et
1	4406955	4407108	mg	et
1	4407582	4407639	mg	eh
1	4408249	4408339	mg	eh
1	4408621	4408684	mg	et
1	4409148	4409294	mg	et
1	4409593	4409841	mg	et
1	4410125	4410333	mg	et
1	4410936	4411003	mg	eh
1	4411119	4411191	mg	et
1	4439967	4439992	mg	et
1	4583254	4583546	mg	et
1	4595072	4595387	mg	et
1	4596995	4597076	mg	et
1	4610559	4610591	pg	mg
1	4614940	4614974	pg	mg
1	4615150	4615163	pg	mg
1	4620410	4620484	bc,pg	mg,mg
1	4637157	4637206	eh	mg
1	4637278	4637300	bc	mg
1	4651414	4651424	bc	et
1	4682445	4682572	mg,mg	et,eh
1	4685757	4685831	mg	et
1	4739392	4739475	mg	et
1	4770179	4770267	mg	et
1	4775924	4775953	bc,eh	et,et
1	4786247	4786425	mg	et
1	4816417	4816430	pg	mg
1	4864292	4864307	pg	mg
1	4892348	4892357	bc	mg
1	4896578	4896633	mg	et
1	4928141	4928181	eh,bc,pg	mg,mg,mg
1	4939877	4939885	pg	mg
1	4981816	4981836	eh,pg,pg	mg,mg,et
1	5028997	5029006	pg	mg
1	5042623	5042632	eh	bc
1	5082544	5082568	bc	mg
1	5097813	5097824	pg	mg
1	5098424	5098655	mg,mg,mg,mg	eh,et,pg,bc
1	5098722	5098766	mg	pg
1	5098940	5099042	mg	eh
1	5100446	5100657	mg,mg,mg	pg,bc,eh
1	5100889	5101118	mg,mg,mg	et,eh,pg
1	5101779	5101819	mg	et
1	5101933	5102197	mg,mg	et,bc
1	5117453	5117473	pg	mg
1	5198520	5198873	mg	et
1	5202593	5202620	pg	mg
1	5283394	5283419	pg	mg
1	5332656	5332662	eh	mg
1	5340258	5340276	eh	bc
1	5355437	5355458	mg	et
1	5356813	5357095	mg,mg	et,eh
1	5378315	5378377	mg	et
1	5391788	5391831	mg	et
1	5391954	5392034	mg	et
1	5392397	5392438	mg	et
1	5462670	5462706	pg	mg
1	5478588	5478616	pg,pg,eh	mg,et,mg
1	5480145	5480164	eh	mg
1	5487732	5487834	pg	mg
1	5516967	5516983	bc	mg
1	5531349	5531571	mg	et
1	5531712	5531896	mg	et
1	5540804	5540822	bc	mg
1	5552111	5552120	eh,eh	mg,et
1	5561276	5561289	eh,pg,pg	bc,bc,mg
1	5565094	5565101	bc	mg
1	5590498	5590509	bc	mg
1	5645276	5645292	eh,pg	mg,mg
1	5666230	5666244	pg	mg
1	5671720	5671742	pg,pg,eh,eh	bc,mg,bc,mg
1	5679274	5679302	mg,mg,mg	et,pg,eh
1	5681186	5681218	mg	pg
1	5691172	5691182	bc	mg
1	5692801	5693059	mg	pg
1	5693205	5693887	mg,mg	eh,pg
1	5694119	5694241	mg	pg
1	5699961	5699985	mg	eh
1	5700306	5700355	mg	eh
1	5702522	5702534	pg,pg	mg,et
1	5761352	5761412	eh,pg,bc	mg,mg,mg
1	5834989	5835015	pg,pg	bc,mg
1	5849362	5849387	bc,eh,pg	mg,mg,mg
1	5859917	5859930	pg	mg
1	5875696	5875719	pg	mg
1	5895668	5895683	pg	mg
1	5899030	5899210	mg	et
1	5899625	5899860	mg	et
1	5902435	5902458	eh	bc
1	5911764	5912269	mg,mg,mg,mg,mg	bc,pg,eh,et,pg
1	5912421	5912635	mg,mg,bc	pg,eh,pg
1	5913059	5913305	mg	pg
1	5913998	5914406	mg	pg
1	5914523	5914737	mg	pg
1	5965727	5965796	mg	et
1	5971784	5971884	mg	et
1	5972234	5972332	mg	et
1	5975257	5975446	mg,mg,mg	et,eh,pg
1	5976931	5976940	eh	et
1	5984319	5984338	eh	mg
1	6002361	6002373	pg	mg
1	6009569	6010336	mg,mg,mg	pg,eh,eh
1	6010452	6010501	mg	eh
1	6011040	6011901	mg,mg,mg,bc	pg,eh,eh,eh
1	6012190	6012260	mg	pg
1	6013111	6013232	mg	pg
1	6013392	6013678	mg,mg	pg,eh
1	6014069	6014113	mg	eh
1	6062204	6062301	bc,eh,pg	mg,mg,mg
1	6076508	6076577	pg	mg
1	6092030	6092052	bc,pg	mg,mg
1	6101858	6101876	eh,pg	mg,mg
1	6123115	6123175	mg	et
1	6123362	6123404	mg	et
1	6124055	6124109	pg,pg	bc,mg
1	6134531	6134549	bc	et
1	6135303	6135314	pg	mg
1	6137057	6137113	bc,pg	mg,mg
1	6142785	6142802	pg	bc
1	6156404	6156599	mg,mg,mg	bc,et,eh
1	6157476	6157874	mg,mg,mg	pg,eh,bc
1	6167018	6167042	bc	mg
1	6185140	6185156	pg	mg
1	6210914	6211068	mg,mg	bc,eh
1	6211186	6211245	mg,mg,mg	et,eh,bc
1	6211352	6211385	mg	eh
1	6211753	6211978	mg,mg	eh,bc
1	6219030	6219053	mg	et
1	6233940	6233973	mg	et
1	6235767	6235814	mg,mg	et,eh
1	6237545	6237775	mg	et
1	6273557	6273636	mg,mg,mg	eh,et,bc
1	6276119	6276214	mg,mg	pg,eh
1	6276306	6276502	mg	et
1	6283284	6283309	eh	mg
1	6325046	6325079	eh,pg	mg,mg
1	6330675	6330686	bc	et
1	6369370	6369476	eh,bc	mg,mg
1	6378944	6378992	mg	et
1	6379482	6379517	mg	et
1	6379772	6379812	mg	et
1	6380047	6380199	mg	et
1	6420845	6420883	bc	et
1	6425963	6426140	mg	et
1	6455623	6455733	mg	et
1	6461956	6461971	bc	mg
1	6470430	6470511	mg	et
1	6471062	6471087	mg	et
1	6473253	6473282	mg	pg
1	6486576	6486608	eh,pg,pg	mg,mg,bc
1	6513996	6514058	eh,eh	et,mg
1	6515015	6515310	mg	et
1	6538602	6538692	mg	et
1	6540283	6540412	mg	et
1	6541828	6541909	mg,mg,mg	pg,eh,et
1	6542767	6542889	mg	et
1	6579158	6579186	pg	mg
1	6588420	6589972	mg,mg,mg,mg,et,mg,mg,mg,mg,mg,mg	pg,eh,et,et,pg,et,pg,bc,et,eh,pg
1	6590072	6590777	mg,mg,mg	pg,eh,bc
1	6590932	6590985	mg	eh
1	6591130	6591171	mg	eh
1	6592063	6592690	mg,mg,mg	eh,pg,bc
1	6593628	6593927	mg	et
1	6593951	6593980	pg	mg
1	6639935	6639964	pg	mg
1	6653090	6653124	bc	mg
1	6658476	6658660	mg	bc
1	6659095	6659291	mg,mg	pg,eh
1	6659577	6659590	mg	et
1	6660001	6660348	mg,mg,mg	et,eh,bc
1	6684513	6684529	bc	mg
1	6692481	6692492	bc,eh,pg	mg,mg,mg
1	6693963	6693990	pg,bc,eh	mg,mg,mg
1	6704862	6704933	mg	et
1	6705552	6705753	mg	et
1	6708363	6708476	mg	et
1	6708735	6708967	mg,mg,mg	pg,eh,bc
1	6709109	6709305	mg,mg	pg,eh
1	6709576	6709710	mg	et
1	6720823	6720841	mg	et
1	6720993	6721106	mg	et
1	6722983	6723161	mg,mg,mg,mg	eh,bc,et,pg
1	6735930	6735942	mg	et
1	6736735	6736799	mg	et
1	6737087	6737364	mg	et
1	6743049	6743336	mg	et
1	6743442	6743559	mg	et
1	6743677	6743788	mg	et
1	6743890	6744146	mg,mg	et,eh
1	6759080	6759411	mg	et
1	6788071	6788085	pg	mg
1	6811951	6811963	pg	mg
1	6881543	6881567	pg,bc,eh	mg,mg,mg
1	6903943	6903967	pg	bc
1	6906380	6906405	mg	pg
1	6912046	6912124	et	mg
1	6916556	6916590	pg	bc
1	6923095	6923116	pg	mg
1	6927244	6927260	mg	et
1	6966874	6966939	eh,eh,pg,pg,bc,bc	mg,et,mg,et,mg,et
1	6986775	6986809	pg	mg
1	7005948	7005958	bc	mg
1	7016932	7016949	bc	mg
1	7026879	7026967	mg	et
1	7035617	7035853	mg	et
1	7035954	7036144	mg	et
1	7036301	7036366	mg	et
1	7036670	7036731	mg	et
1	7036895	7037067	mg	et
1	7037177	7037286	mg	et
1	7066806	7066843	bc	mg
1	7076815	7076919	mg	et
1	7088193	7088218	pg	mg
1	7093411	7093422	bc	mg
1	7109517	7109540	pg	mg
1	7127747	7127765	pg	mg
1	7134738	7134752	pg	mg
1	7137829	7137848	pg	mg
1	7201856	7202138	mg	et
1	7254970	7255164	mg,mg,mg	bc,et,eh
1	7255276	7255432	mg,mg,mg,mg	et,eh,bc,pg
1	7255493	7255544	mg	et
1	7255794	7255860	mg	et
1	7256011	7256045	mg	et
1	7256391	7256645	mg	et
1	7256855	7257225	mg,mg,mg	et,pg,eh
1	7257390	7257426	pg	mg
1	7281724	7281874	mg	et
1	7283330	7283415	mg	et
1	7284051	7284086	mg	et
1	7285743	7285794	eh,bc	pg,pg
1	7309191	7309222	eh,pg,bc	mg,mg,mg
1	7342464	7342481	bc	mg
1	7352177	7352193	bc	mg
1	7352923	7352975	mg,mg	et,pg
1	7365934	7366037	mg,mg	pg,et
1	7384716	7384729	pg	bc
1	7392274	7392383	mg,mg	et,eh
1	7392430	7392497	mg,mg,mg	bc,eh,pg
1	7393232	7393394	mg,mg	eh,pg
1	7394457	7394523	mg	et
1	7421283	7421300	pg	mg
1	7470324	7470417	pg	mg
1	7475609	7475683	mg	et
1	7500540	7500565	pg	mg
1	7505981	7506126	mg	et
1	7522380	7522413	mg	bc
1	7541308	7541421	mg,mg,mg,mg	et,eh,pg,bc
1	7603525	7603535	eh	mg
1	7656577	7656587	pg	mg
1	7657665	7657673	eh	mg
1	7696492	7696538	eh,bc	mg,mg
1	7711695	7711847	mg	et
1	7717425	7717895	mg,mg,mg	et,eh,bc
1	7719455	7719786	mg,mg	eh,pg
1	7719913	7719999	mg,mg,et	eh,pg,pg
1	7721946	7722005	mg	pg
1	7722275	7722509	mg	et
1	7724935	7724951	mg	bc
1	7746929	7747146	mg,mg,mg,mg	pg,et,eh,bc
1	7760482	7760581	eh,bc,bc	et,pg,et
1	7760696	7760717	bc	pg
1	7761207	7761514	mg	et
1	7762055	7762092	mg	et
1	7764889	7765054	mg	et
1	7766172	7766552	mg,mg,mg,mg,mg,bc,mg,mg	bc,eh,et,pg,bc,et,pg,et
1	7781452	7781489	pg,bc	mg,mg
1	7787964	7787999	mg	et
1	7810223	7810251	mg	et
1	7811487	7811594	mg	et
1	7811891	7811949	mg	et
1	7814231	7814256	pg	mg
1	7816185	7816192	mg	et
1	7840306	7840351	bc,bc,eh	mg,et,et
1	7888458	7888479	pg	mg
1	7890652	7890680	bc	mg
1	7895226	7895268	bc,eh,pg	mg,mg,mg
1	7898316	7898333	eh	mg
1	7920384	7920397	bc,bc	mg,et
1	7946569	7946592	pg	mg
1	7960055	7960067	mg	et
1	7960242	7960412	mg	et
1	7969576	7969792	mg,mg,mg	eh,pg,et
1	7969917	7970308	mg,mg,mg	pg,bc,eh
1	7970601	7970714	bc	eh
1	7970879	7972370	bc,mg,mg,mg	pg,pg,eh,eh
1	7972490	7973768	mg,bc,et,bc,mg,et,bc,mg	pg,eh,pg,pg,eh,pg,pg,et
1	7973848	7974048	mg,mg	eh,pg
1	7975946	7976536	mg	et
1	7985830	7986024	mg	et
1	8003323	8003339	bc,bc,eh	mg,et,mg
1	8016017	8016044	pg,eh	et,et
1	8016512	8016589	mg	et
1	8049694	8049724	eh,eh	et,mg
1	8078422	8078442	pg	mg
1	8079009	8079028	pg	mg
1	8089107	8089122	eh	mg
1	8095263	8095324	pg	mg
1	8098041	8098070	eh	mg
1	8115133	8115259	mg	et
1	8115535	8115606	mg	et
1	8116694	8116813	mg	et
1	8144862	8144872	pg	mg
1	8154255	8154278	mg	et
1	8154818	8154829	bc,pg	mg,mg
1	8160148	8160186	mg	et
1	8161259	8161267	bc	et
1	8169474	8169658	mg	et
1	8170377	8170393	pg	mg
1	8178457	8178600	mg	et
1	8204767	8205091	mg,mg,mg,mg	et,bc,eh,et
1	8224212	8224251	bc,eh	mg,mg
1	8237546	8237575	mg	et
1	8237684	8237801	mg	et
1	8238801	8239011	mg	et
1	8239315	8239460	mg	et
1	8239643	8239773	mg	et
1	8247718	8247751	pg	mg
1	8260163	8260185	bc	mg
1	8272853	8272949	mg	et
1	8276028	8276202	mg	et
1	8277090	8277118	mg	et
1	8278780	8279001	mg	et
1	8286775	8286784	bc	mg
1	8288250	8288499	mg	et
1	8289416	8289650	mg	et
1	8290259	8290779	mg	et
1	8373914	8373933	pg	mg
1	8389746	8389783	pg,bc,eh	mg,mg,mg
1	8390007	8390221	eh,bc,pg	mg,mg,mg
1	8390335	8390564	eh,pg,bc	mg,mg,mg
1	8390804	8390903	pg	mg
1	8391062	8391229	mg	pg
1	8409075	8409141	mg	et
1	8435483	8435496	pg	mg
1	8443913	8443933	eh,pg,pg	mg,et,mg
1	8454346	8454454	mg,mg	pg,eh
1	8457131	8457167	mg	et
1	8458244	8458738	mg,mg	pg,eh
1	8461382	8461681	mg,mg,mg,mg,mg	pg,eh,et,bc,et
1	8473275	8473429	mg,mg	et,eh
1	8475157	8475224	mg,mg,mg	bc,et,eh
1	8483231	8483245	pg	mg
1	8486310	8486317	bc	et
1	8489766	8489910	mg	et
1	8490551	8491845	mg,mg,mg,mg	eh,pg,eh,eh
1	8495212	8495296	mg,mg	et,bc
1	8503177	8503199	eh	mg
1	8504555	8504568	pg	mg
1	8512566	8512642	mg	et
1	8525662	8525710	bc,bc,eh	pg,mg,mg
1	8531957	8531988	eh	mg
1	8538823	8538966	mg	et
1	8539266	8539295	mg	et
1	8543888	8543962	mg	et
1	8562625	8562675	pg	mg
1	8564054	8564072	pg	mg
1	8582254	8582274	pg	mg
1	8611006	8611047	pg,pg	bc,mg
1	8616708	8616724	bc,eh,pg	mg,mg,mg
1	8622543	8622589	mg,mg	eh,et
1	8622949	8622966	mg	et
1	8626942	8626958	bc,eh,pg	mg,mg,mg
1	8634262	8634294	eh,eh,pg	mg,bc,mg
1	8643887	8644117	mg,mg,mg,mg	eh,pg,bc,bc
1	8644335	8644359	mg	eh
1	8645130	8645469	mg,mg	eh,pg
1	8645674	8645703	mg,mg	bc,pg
1	8646484	8646692	mg,mg	et,bc
1	8647335	8647403	mg	eh
1	8656109	8656170	mg	et
1	8681940	8682022	mg,mg	et,bc
1	8723985	8724014	eh	mg
1	8728966	8729340	mg,mg,mg	et,pg,eh
1	8729448	8729601	bc,mg,mg,bc	pg,pg,eh,mg
1	8729748	8730048	bc,mg,mg	pg,pg,eh
1	8732228	8733567	mg,mg,mg,bc,mg,mg,mg	pg,eh,pg,eh,et,bc,eh
1	8738283	8738320	mg	et
1	8738433	8738463	mg	et
1	8738785	8738800	mg	bc
1	8740854	8740896	mg	et
1	8741031	8741519	mg,mg,mg,mg	et,bc,eh,pg
1	8762921	8762936	eh	mg
1	8791377	8791617	mg	pg
1	8792679	8792910	mg,mg,mg,mg	bc,eh,pg,et
1	8793078	8793426	mg	et
1	8794099	8794218	mg,mg	pg,eh
1	8794986	8795022	mg	et
1	8795452	8795502	mg	et
1	8869653	8869776	mg,mg,mg,et	et,pg,eh,eh
1	8870326	8870763	mg	et
1	8899547	8899595	mg	et
1	8899849	8899873	mg	et
1	8920850	8920871	pg,pg	mg,et
1	8927125	8927149	pg,pg,eh,bc,bc,eh	mg,et,et,mg,et,mg
1	8936090	8936142	et	mg
1	8964869	8964880	pg,eh	mg,mg
1	8966511	8966533	pg,bc	mg,mg
1	8993658	8993743	bc,pg	mg,mg
1	8995979	8995995	pg,pg	mg,et
1	8999920	8999950	pg,eh	mg,mg
1	9005089	9005234	mg,mg,mg,mg	eh,bc,et,pg
1	9006924	9007058	et	eh
1	9015468	9015705	mg,mg,mg	pg,bc,eh
1	9031691	9031738	eh,eh,bc,bc	et,mg,et,mg
1	9031945	9031994	eh,pg,pg	mg,bc,mg
1	9062107	9062171	mg	et
1	9077649	9077765	mg,mg	et,eh
1	9096951	9096968	eh,eh,bc,bc	mg,et,mg,et
1	9100682	9100705	eh,pg	mg,mg
1	9103500	9103515	bc	et
1	9106197	9106275	mg	bc
1	9126116	9126150	mg	et
1	9126270	9126609	mg	et
1	9147979	9148029	mg	et
1	9151525	9151529	eh,pg	mg,mg
1	9174277	9174512	mg,mg,mg,mg	et,eh,pg,bc
1	9175324	9176546	mg,mg,mg,mg,mg,bc,mg	et,eh,bc,pg,bc,eh,bc
1	9176653	9176829	mg,mg	pg,eh
1	9176927	9177005	mg	et
1	9180963	9180998	pg	mg
1	9202977	9203091	mg	et
1	9204423	9204868	mg,mg	et,bc
1	9236092	9236443	mg	et
1	9236964	9237092	mg	et
1	9248603	9248643	eh,pg,bc	mg,mg,mg
1	9253998	9254022	mg	pg
1	9259964	9259992	pg	mg
1	9261980	9261993	pg	mg
1	9267308	9267330	pg	mg
1	9291830	9291864	bc,eh	mg,mg
1	9304761	9304960	mg,mg,mg	et,eh,pg
1	9368521	9368751	mg,mg	eh,pg
1	9369719	9370299	mg,mg,mg	pg,eh,et
1	9370508	9370641	mg,et,mg	pg,pg,eh
1	9370747	9370809	mg	eh
1	9380038	9380055	eh,pg	mg,mg
1	9384637	9384745	mg	et
1	9385010	9385034	mg	et
1	9407468	9407484	eh	mg
1	9412392	9412437	mg	et
1	9416767	9417039	mg	et
1	9418560	9418652	mg	et
1	9422377	9422418	eh,pg,bc	mg,mg,mg
1	9425512	9425534	pg	mg
1	9432204	9432238	mg	et
1	9496324	9496339	eh	mg
1	9516341	9516357	pg	mg
1	9523266	9523282	eh,pg	mg,mg
1	9547953	9547995	mg	et
1	9548164	9548266	mg	et
1	9576200	9576324	mg	pg
1	9576396	9576543	mg	eh
1	9577685	9577861	mg	eh
1	9578633	9578784	mg,mg	pg,eh
1	9578813	9579159	mg,mg	pg,eh
1	9580503	9580762	mg,mg	pg,eh
1	9581630	9581654	mg	pg
1	9582600	9582944	mg	et
1	9583132	9583358	mg,mg	eh,pg
1	9584097	9584355	mg	et
1	9585627	9585658	mg	eh
1	9586029	9586062	mg	et
1	9586301	9586491	mg	et
1	9586612	9586660	mg	et
1	9626667	9627097	mg,mg,mg	et,eh,bc
1	9630656	9630798	mg	et
1	9657980	9657995	eh,pg	mg,mg
1	9676489	9676535	mg	et
1	9691093	9691256	mg	et
1	9707808	9707839	mg	bc
1	9708133	9708153	bc	eh
1	9708325	9708462	mg,mg,mg,mg	et,pg,bc,eh
1	9708545	9708630	bc	mg
1	9755181	9755349	mg,mg	eh,et
1	9755460	9755543	mg	et
1	9755723	9755911	mg,mg	bc,et
1	9756511	9756557	mg	eh
1	9759279	9759502	mg	et
1	9759675	9759783	mg	bc
1	9789712	9789789	pg,bc,bc	mg,mg,eh
1	9812300	9812397	mg,mg,mg	eh,et,pg
1	9816169	9816245	mg	et
1	9816690	9816827	mg	et
1	9829365	9829428	mg	bc
1	9836488	9836676	mg	et
1	9843458	9843474	pg,eh	mg,mg
1	9853916	9854078	mg	et
1	9854368	9854409	mg	et
1	9863046	9863122	mg	et
1	9865921	9866133	mg	et
1	9871825	9871836	eh	mg
1	9879796	9879877	mg	et
1	9900690	9900828	mg	et
1	9901793	9901816	mg	eh
1	9903565	9903709	mg,mg	eh,et
1	9903907	9903996	mg,mg	eh,pg
1	9909069	9909093	mg	eh
1	9909392	9909700	mg,mg,mg	bc,eh,et
1	9915374	9915496	mg,mg	et,eh
1	9915740	9915847	mg	et
1	9916289	9916530	mg,mg	et,pg
1	9917185	9917325	pg,bc	mg,mg
1	9919189	9919231	mg	et
1	9925909	9926089	mg	et
1	9926776	9926912	mg,mg	eh,et
1	9956398	9956415	pg	mg
1	9957175	9957205	pg	et
1	9964330	9964402	pg,eh,pg	et,mg,mg
1	10005824	10005852	mg	et
1	10007644	10007686	mg	eh
1	10008271	10008502	mg	et
1	10019283	10019306	pg	bc
1	10021549	10021675	mg	et
1	10021891	10021991	mg	et
1	10050639	10050706	mg	et
1	10060724	10060747	mg	et
1	10093108	10093145	pg,pg	mg,bc
1	10095677	10095699	pg,eh,eh,pg	mg,et,mg,et
1	10111098	10111140	bc,bc	mg,et
1	10114082	10114131	bc	eh
1	10114707	10114844	mg	et
1	10114969	10114998	mg	et
1	10123682	10123747	mg	et
1	10153347	10153548	mg,mg,mg,mg	pg,et,bc,eh
1	10153878	10153923	mg	pg
1	10155245	10155444	mg	et
1	10156391	10156463	mg	eh
1	10159005	10159074	mg	et
1	10164379	10164472	pg,eh,bc	mg,mg,mg
1	10171593	10171656	eh	mg
1	10173270	10173313	mg	et
1	10206885	10206960	mg,mg	et,bc
1	10216631	10216655	pg	mg
1	10239310	10239385	mg	et
1	10314528	10314629	mg	et
1	10314938	10315028	mg	et
1	10315301	10315429	mg	et
1	10330068	10330142	mg	et
1	10347065	10347278	mg,mg	et,bc
1	10359436	10359846	mg	pg
1	10360562	10360808	mg	pg
1	10360913	10361086	mg	pg
1	10361200	10361774	mg,mg	pg,eh
1	10361832	10361971	mg	pg
1	10384129	10384282	mg,mg	et,pg
1	10403573	10403590	eh	bc
1	10421711	10421804	mg	et
1	10430032	10430116	pg	mg
1	10453215	10453233	eh,pg	mg,mg
1	10456388	10456405	pg,pg,pg	bc,et,mg
1	10470202	10470215	eh	mg
1	10473310	10473321	bc	mg
1	10480949	10480960	pg	mg
1	10490068	10490095	bc	et
1	10523594	10523724	mg	et
1	10525286	10525412	mg	et
1	10526000	10526212	mg	et
1	10526877	10526972	mg	et
1	10527451	10527533	mg	et
1	10527671	10527702	mg	et
1	10527980	10528033	mg	et
1	10528646	10528741	mg	et
1	10528847	10529065	mg	et
1	10529286	10529478	mg	et
1	10532023	10532181	mg,mg,mg	bc,eh,et
1	10532458	10532687	mg,mg,mg	bc,eh,pg
1	10534001	10534555	mg,mg,mg	eh,pg,bc
1	10554514	10554762	mg	et
1	10554920	10554964	mg	et
1	10579897	10579951	mg	et
1	10598201	10598303	mg	et
1	10601819	10601890	eh,eh	bc,pg
1	10602614	10602652	mg	et
1	10602859	10603104	mg,mg	eh,pg
1	10603449	10604735	mg,mg,mg,bc,mg,mg,mg,mg,mg	pg,eh,bc,eh,bc,pg,eh,pg,et
1	10605141	10605207	mg	pg
1	10610269	10610304	pg,pg	mg,et
1	10645885	10645923	pg	mg
1	10646531	10646780	mg	et
1	10651120	10651142	bc	mg
1	10659548	10659745	mg	et
1	10660546	10660579	mg,mg	eh,pg
1	10690354	10690372	eh,eh	et,mg
1	10698990	10699520	mg,mg	pg,eh
1	10715612	10715627	bc,eh	mg,mg
1	10723887	10724111	mg,mg,mg	eh,pg,bc
1	10776986	10777158	mg	et
1	10778361	10778411	mg	et
1	10778715	10778958	mg	et
1	10801314	10801472	mg	et
1	10802428	10802622	mg	et
1	10802733	10802802	mg	et
1	10802972	10803151	mg,mg,mg,mg	eh,pg,et,bc
1	10814261	10814548	mg,mg,mg,mg	eh,et,pg,bc
1	10817818	10817829	bc	mg
1	10898184	10898193	pg,pg	mg,et
1	10913728	10913866	mg,mg	bc,pg
1	10915163	10915329	mg	et
1	10915803	10915882	mg	et
1	10922466	10922676	mg	et
1	10923657	10923829	mg,mg	eh,et
1	10923935	10923978	mg	eh
1	10924570	10924734	mg,mg	pg,et
1	10924854	10924925	mg,mg	eh,pg
1	10930612	10930657	mg	pg
1	10931451	10931491	mg	et
1	10932287	10932586	mg	et
1	10945403	10945414	pg	mg
1	10964451	10964556	mg	et
1	11005684	11005900	mg	et
1	11006034	11006350	mg	et
1	11006457	11006590	mg	et
1	11019499	11019624	mg	et
1	11019759	11019945	mg	et
1	11020232	11020374	mg	et
1	11020463	11020730	mg,mg,mg	eh,bc,et
1	11023870	11023903	bc	mg
1	11027752	11028086	mg,mg	et,bc
1	11034052	11034077	bc,eh,pg	mg,mg,mg
1	11034663	11034675	pg,pg	mg,et
1	11044104	11044427	mg	et
1	11044850	11045114	mg	et
1	11045881	11045939	mg	et
1	11048192	11048507	mg,mg	eh,pg
1	11049397	11049513	mg	et
1	11050226	11050358	mg	eh
1	11050807	11051144	mg	et
1	11056132	11056148	bc	mg
1	11064673	11064768	mg	pg
1	11065239	11065574	mg,mg	eh,pg
1	11065726	11066001	mg,mg	eh,pg
1	11089288	11089479	mg	et
1	11089487	11089996	mg,mg,mg	pg,eh,pg
1	11090407	11090617	mg,mg	et,eh
1	11096943	11097108	mg	et
1	11098658	11098696	mg	eh
1	11099656	11099717	et	pg
1	11102337	11102473	mg,mg,mg,mg	et,bc,eh,pg
1	11103058	11103084	mg	eh
1	11103212	11103292	mg,mg	eh,pg
1	11111924	11112067	mg	et
1	11117598	11117700	mg	et
1	11131686	11131861	mg,mg,mg,mg	et,eh,pg,bc
1	11131952	11132156	mg,mg,mg	et,eh,bc
1	11148089	11148250	mg,mg,mg	et,bc,pg
1	11152768	11152867	mg,mg,mg	pg,et,eh
1	11153032	11153651	mg	et
1	11154953	11155404	mg,mg,mg	et,bc,eh
1	11155923	11155971	mg	et
1	11163843	11163857	pg	mg
1	11168687	11168709	bc	mg
1	11183146	11183172	pg	mg
1	11209034	11209195	mg	et
1	11212344	11212416	mg	et
1	11239415	11239490	pg,pg	bc,mg
1	11249667	11249694	bc	mg
1	11277116	11277281	mg	et
1	11299302	11299431	mg	et
1	11301894	11302080	mg	et
1	11302746	11302786	mg	eh
1	11302892	11303119	mg,mg,mg	eh,pg,et
1	11304886	11305083	mg	pg
1	11305516	11305748	mg	pg
1	11305810	11305939	mg	eh
1	11306633	11306812	mg	eh
1	11308767	11308881	mg,mg	eh,pg
1	11310056	11310289	mg,mg,mg,mg	pg,eh,bc,et
1	11311203	11311215	eh	mg
1	11351976	11352060	mg	et
1	11352176	11352232	mg	et
1	11352341	11352378	mg	et
1	11368315	11368447	mg	et
1	11369441	11369481	mg	bc
1	11378369	11378402	mg	et
1	11386158	11386171	bc	mg
1	11409184	11409231	mg	et
1	11410238	11410282	mg	et
1	11422186	11422287	mg	et
1	11452548	11452633	mg	et
1	11468824	11468835	pg	mg
1	11483076	11483101	bc	mg
1	11490292	11490338	mg	et
1	11490551	11491045	mg,mg	et,pg
1	11492922	11493168	mg,mg,mg	et,pg,eh
1	11506812	11506866	mg	pg
1	11518707	11518840	mg,mg	eh,pg
1	11521162	11521196	mg	et
1	11527210	11527495	mg	et
1	11550700	11551018	mg	et
1	11553491	11553498	bc	et
1	11574113	11574125	pg	mg
1	11584272	11584311	pg,pg,bc,bc	et,mg,mg,et
1	11610528	11610566	mg	et
1	11611456	11611611	mg	et
1	11617521	11617742	mg	et
1	11618060	11618185	mg	et
1	11630079	11630112	eh,bc,pg	mg,mg,mg
1	11632050	11632149	mg	et
1	11643118	11643181	mg	et
1	11648835	11648913	mg	et
1	11660770	11660848	mg	et
1	11666364	11666428	mg	et
1	11686992	11687045	mg	et
1	11696236	11696250	eh	mg
1	11697675	11697710	eh	mg
1	11701562	11701616	mg	et
1	11711792	11711826	mg	et
1	11712918	11712935	pg	et
1	11721344	11721506	mg	et
1	11734288	11734420	mg	et
1	11735669	11735764	mg	et
1	11736646	11736758	mg	et
1	11737275	11737433	mg	et
1	11746832	11746840	pg,pg	bc,mg
1	11751268	11751296	bc	mg
1	11782965	11783015	mg	et
1	11789403	11789511	mg,mg,mg	et,eh,bc
1	11803683	11803853	mg	et
1	11805685	11805912	mg	et
1	11808034	11808231	mg	et
1	11813430	11813444	eh,eh	mg,et
1	11826501	11826656	mg,mg	et,eh
1	11832046	11832130	mg	et
1	11832301	11832483	mg	et
1	11834682	11834749	mg	et
1	11835292	11835343	eh,bc,pg	mg,mg,mg
1	11836705	11837204	mg	et
1	11848693	11848702	pg	bc
1	11860401	11860420	pg	mg
1	11871814	11871844	pg	mg
1	11872047	11872079	eh,pg	mg,mg
1	11881741	11881807	pg,bc	mg,mg
1	11889659	11889783	mg	pg
1	11891899	11891954	mg	eh
1	11892517	11892561	mg	eh
1	11895564	11895664	mg,mg	eh,pg
1	11910225	11910329	mg	et
1	11912150	11912179	bc,bc,pg,eh,eh,pg	mg,et,et,mg,et,mg
1	11927126	11927145	pg	mg
1	11930443	11930464	pg,pg	et,mg
1	11930650	11930802	mg	et
1	11958179	11958576	mg,mg,mg	bc,eh,et
1	11958719	11959046	mg	et
1	11959081	11959519	mg,mg	pg,bc
1	11959728	11959796	mg	pg
1	11960014	11960156	mg,mg	eh,pg
1	11982728	11982755	mg	et
1	11988052	11988474	mg	et
1	11992631	11992652	mg	et
1	12012611	12013309	mg	et
1	12014061	12014093	mg	et
1	12014278	12014355	mg	et
1	12015032	12015195	mg,mg	eh,et
1	12016282	12016396	mg	et
1	12016440	12016622	mg	eh
1	12017003	12017124	mg	eh
1	12018668	12018904	mg	pg
1	12018958	12019062	bc,bc	pg,eh
1	12022300	12022402	mg	et
1	12032155	12032738	mg	pg
1	12036956	12037202	mg,bc	pg,eh
1	12038426	12039012	mg	et
1	12039170	12039208	mg	et
1	12040306	12040413	mg	et
1	12041348	12041657	mg	et
1	12042329	12042400	mg	et
1	12048929	12048949	eh,eh,pg,bc,bc	mg,et,mg,mg,et
1	12050413	12050420	mg	pg
1	12055957	12056100	eh,bc,pg,eh,bc	mg,mg,mg,et,et
1	12060197	12060220	mg	et
1	12075920	12075938	pg	mg
1	12077173	12077191	pg,pg	bc,mg
1	12078115	12078371	mg	et
1	12079087	12079334	mg	et
1	12080659	12080796	mg,mg,et,bc,et,mg	eh,pg,eh,pg,pg,bc
1	12097529	12097676	mg	et
1	12097965	12098013	mg	et
1	12116566	12116592	eh,bc,pg	mg,mg,mg
1	12132907	12132927	bc,eh,pg	mg,mg,mg
1	12136894	12136987	mg	et
1	12137236	12137427	mg	et
1	12138806	12139065	mg,mg	pg,eh
1	12139245	12139385	mg	eh
1	12139532	12139660	mg,mg	eh,pg
1	12139824	12139862	mg	pg
1	12140368	12140784	mg	pg
1	12140985	12141097	et,et,mg	pg,eh,pg
1	12141321	12141438	mg	pg
1	12141547	12141650	mg	pg
1	12142072	12142648	mg,bc,bc	eh,pg,eh
1	12142750	12142938	mg,mg	eh,et
1	12143066	12143222	mg	et
1	12158203	12158219	bc,eh,pg	mg,mg,mg
1	12169041	12169052	pg	mg
1	12173148	12173312	bc,mg,mg	pg,pg,eh
1	12173413	12173818	mg,mg,et,mg	eh,bc,pg,pg
1	12174144	12174252	mg	eh
1	12174366	12174464	mg,mg	pg,eh
1	12174628	12174716	mg,mg	eh,pg
1	12174814	12174930	mg,mg	eh,pg
1	12175553	12175662	mg,mg	pg,eh
1	12175767	12175974	mg,mg	pg,eh
1	12176189	12176359	mg,mg	eh,pg
1	12183880	12184026	mg	et
1	12215095	12215192	mg	et
1	12228815	12228954	mg,mg	et,eh
1	12240491	12240637	mg	et
1	12249087	12249344	mg,mg,mg,mg,mg	pg,et,eh,bc,eh
1	12253062	12253334	mg,mg,mg	eh,bc,pg
1	12270294	12270391	mg,mg	et,eh
1	12271362	12271371	bc	mg
1	12282744	12283123	mg,mg	et,eh
1	12290629	12290866	mg	et
1	12291105	12291277	mg,mg,mg	bc,eh,et
1	12297569	12297698	mg,mg	pg,eh
1	12298498	12298556	mg	et
1	12299593	12299612	mg	eh
1	12300176	12300222	mg	et
1	12300829	12300984	mg	et
1	12303140	12303198	mg	et
1	12306638	12306774	mg	et
1	12310650	12310771	mg	et
1	12317909	12318002	mg	et
1	12330031	12330100	mg	et
1	12333359	12333371	pg	mg
1	12335740	12335841	mg	et
1	12336249	12336371	mg	et
1	12336746	12336806	mg	et
1	12337016	12337153	mg	et
1	12338186	12338293	mg	et
1	12338593	12338879	mg	eh
1	12342211	12342243	mg	et
1	12351943	12352006	eh,bc,eh	et,et,mg
1	12360460	12360484	eh,eh	mg,et
1	12361613	12361724	mg	eh
1	12365988	12366141	mg	et
1	12373828	12374012	mg	et
1	12377621	12377645	et	pg
1	12377978	12378086	mg,mg	bc,pg
1	12379093	12379132	mg	eh
1	12381813	12381840	bc	et
1	12387538	12387570	mg,mg	eh,bc
1	12391601	12391701	mg,mg,mg,mg	bc,eh,et,pg
1	12397627	12397647	pg	mg
1	12402138	12402452	mg,mg,mg	pg,eh,bc
1	12402848	12403023	mg	pg
1	12404217	12404342	mg	eh
1	12404448	12404561	mg,mg	eh,pg
1	12405936	12406956	mg,mg,et,bc,bc,mg	eh,pg,eh,eh,pg,pg
1	12407099	12407421	bc,mg,mg	pg,pg,eh
1	12407655	12407662	eh	mg
1	12408342	12408884	mg,mg	eh,pg
1	12408970	12409823	mg,mg	eh,pg
1	12419016	12419060	eh,pg,eh	mg,mg,et
1	12419216	12419232	eh	mg
1	12425996	12426541	mg	et
1	12435403	12435428	mg	et
1	12439837	12439915	mg	et
1	12444996	12445197	mg	et
1	12445475	12445629	mg,mg,mg	et,pg,eh
1	12446549	12446614	mg	et
1	12455173	12455187	pg	mg
1	12461036	12461062	pg	mg
1	12467609	12467712	mg	pg
1	12477011	12477286	mg,mg	pg,et
1	12486528	12486563	eh,bc	mg,mg
1	12488009	12488029	pg	mg
1	12491896	12491929	pg	mg
1	12497137	12497158	eh	mg
1	12497931	12498170	mg	eh
1	12499303	12499330	mg	et
1	12500807	12501019	mg	et
1	12504338	12504372	bc	mg
1	12509747	12509895	mg,mg	eh,et
1	12510309	12510560	mg	pg
1	12510969	12511297	mg,mg,mg	eh,pg,bc
1	12511891	12512013	mg	et
1	12512910	12512974	mg	pg
1	12513286	12513702	mg,mg,mg,mg,mg	pg,eh,bc,pg,et
1	12517340	12517483	mg	et
1	12520050	12520071	eh	mg
1	12520177	12520192	bc	eh
1	12525574	12525941	mg	et
1	12526265	12526323	mg	et
1	12530957	12530981	pg	mg
1	12549517	12549566	mg	et
1	12554701	12554884	mg	et
1	12555175	12555239	mg	et
1	12555785	12555910	mg	et
1	12556184	12556245	mg	pg
1	12556772	12556905	mg	et
1	12557083	12557249	mg	eh
1	12558631	12558712	mg	et
1	12561603	12561690	mg	et
1	12562201	12562258	mg	et
1	12562361	12562386	mg	et
1	12565314	12565424	mg	et
1	12568930	12569075	mg,mg	eh,pg
1	12569337	12569462	mg	bc
1	12569475	12569681	mg	eh
1	12570250	12570283	mg	eh
1	12572871	12572897	mg	et
1	12573027	12573115	mg	et
1	12576246	12576460	mg,mg	eh,pg
1	12576564	12576633	mg	et
1	12577166	12577622	mg	et
1	12577901	12578282	mg,mg,mg,mg	bc,pg,eh,et
1	12580359	12580437	mg	eh
1	12580565	12580720	mg	eh
1	12590534	12590714	mg	et
1	12590924	12591037	mg,mg	et,eh
1	12591344	12591437	mg	eh
1	12592021	12592032	mg	et
1	12592671	12592686	mg	et
1	12592784	12593037	mg,mg,mg	bc,eh,et
1	12594626	12595179	mg,mg,mg,mg	et,bc,eh,pg
1	12595513	12595622	mg,mg,mg	bc,eh,pg
1	12601498	12601512	bc	et
1	12601936	12601987	mg	et
1	12614948	12615106	mg	et
1	12615307	12615369	mg	et
1	12626588	12626776	mg	et
1	12627063	12627078	mg	eh
1	12628517	12628760	mg,mg	eh,pg
1	12629431	12629532	mg	pg
1	12630653	12630707	mg	eh
1	12631691	12631937	mg	et
1	12633312	12633371	mg	et
1	12638677	12638733	mg	et
1	12640748	12640786	mg	et
1	12643573	12643611	mg,mg	et,eh
1	12643912	12643923	mg	eh
1	12645247	12645274	mg,mg	et,eh
1	12646097	12646159	mg	eh
1	12652339	12652918	mg,mg,mg,mg	pg,bc,eh,et
1	12656773	12656815	pg,pg	mg,et
1	12662506	12662685	mg	et
1	12664918	12664974	mg	pg
1	12666183	12666491	mg	eh
1	12667634	12667717	mg,mg	eh,pg
1	12668354	12668496	mg,mg	pg,eh
1	12669968	12670042	mg	eh
1	12670292	12670330	bc	pg
1	12670698	12670786	mg	pg
1	12671922	12672066	mg,mg	eh,pg
1	12672586	12672663	mg	pg
1	12672854	12673459	mg,mg	eh,pg
1	12674071	12674480	mg	et
1	12675210	12675218	mg	eh
1	12684879	12684930	mg	eh
1	12688828	12688943	mg	et
1	12695341	12695409	mg	et
1	12699406	12700038	mg,mg	et,eh
1	12700203	12700371	mg,mg	et,pg
1	12700517	12700543	mg	eh
1	12700985	12701509	mg,mg	eh,pg
1	12701764	12701806	mg,mg	bc,et
1	12702666	12702716	mg	et
1	12713501	12713537	mg	et
1	12715870	12715888	mg	eh
1	12728526	12728635	mg,mg	eh,et
1	12728726	12729268	bc,mg,mg,mg,mg	eh,eh,pg,et,eh
1	12729559	12729667	mg	et
1	12729982	12730019	mg	et
1	12730216	12730453	mg,mg	eh,et
1	12730485	12730779	mg,mg	eh,pg
1	12730883	12730939	mg	et
1	12731170	12731343	mg	pg
1	12732628	12732711	mg	eh
1	12732827	12732967	mg,mg,mg	pg,eh,et
1	12733286	12733575	mg,mg,mg,mg	pg,eh,bc,et
1	12738369	12738451	mg	et
1	12738696	12738954	mg	et
1	12739882	12740118	mg	et
1	12740501	12740544	mg	eh
1	12753637	12753721	mg	pg
1	12759959	12760012	mg	pg
1	12761000	12761259	mg	et
1	12761466	12761573	mg,mg	et,eh
1	12806171	12806213	mg,mg	eh,et
1	12809596	12809763	mg,mg	et,eh
1	12811151	12811236	mg	eh
1	12811748	12811899	mg,mg	eh,pg
1	12813828	12813860	mg	eh
1	12816189	12816350	et,mg,bc,mg,mg	eh,eh,eh,et,bc
1	12816527	12816555	mg	et
1	12818274	12818292	mg	et
1	12818419	12818482	mg	eh
1	12824175	12824351	mg,mg,mg	pg,eh,et
1	12827172	12827252	mg	eh
1	12832461	12832580	mg	et
1	12836317	12836388	mg	pg
1	12838254	12838348	mg	eh
1	12838937	12839002	mg	eh
1	12846430	12846453	bc	et
1	12846582	12846616	mg	et
1	12847942	12848309	mg,et,mg	eh,eh,pg
1	12848437	12848756	mg,et	eh,eh
1	12849275	12849334	mg	eh
1	12853949	12854005	mg	et
1	12854122	12854316	mg	et
1	12854696	12854776	mg	et
1	12855287	12855464	mg	et
1	12855943	12856825	mg,mg,mg	et,eh,pg
1	12857264	12857373	mg	eh
1	12857832	12857858	pg	mg
1	12859224	12859279	bc	eh
1	12860246	12860416	mg	pg
1	12860882	12861041	et	pg
1	12863235	12863967	mg,mg,mg,mg,mg	et,bc,eh,et,eh
1	12864460	12864619	mg,mg,mg	eh,pg,et
1	12865520	12866116	mg,mg,mg	pg,eh,et
1	12866329	12866642	mg	et
1	12866878	12866943	mg,mg,mg	et,eh,pg
1	12867141	12867170	bc,bc	mg,et
1	12870196	12870211	mg	et
1	12873661	12873675	mg	eh
1	12874798	12874920	mg	et
1	12888788	12888869	mg,mg	et,eh
1	12890068	12890196	mg,mg	et,eh
1	12894689	12894896	mg	et
1	12895012	12895553	mg,mg	et,eh
1	12896367	12896436	mg	et
1	12899551	12899899	mg,mg,mg	et,eh,pg
1	12905155	12905413	mg,mg,mg	et,eh,pg
1	12905466	12906792	mg,mg,mg,mg,mg	pg,eh,et,pg,eh
1	12907024	12907059	mg	et
1	12907387	12907795	mg,bc,bc,mg,mg,mg	et,pg,eh,pg,eh,bc
1	12917845	12917859	pg,pg	mg,et
1	12925359	12925413	mg	et
1	12926075	12926171	mg,mg	et,eh
1	12926321	12926421	mg	et
1	12926632	12926689	mg	et
1	12927470	12927723	mg,mg,mg	et,eh,pg
1	12928839	12928869	mg	et
1	12930641	12931079	mg	et
1	12931136	12931436	mg,mg,mg,mg	pg,eh,bc,et
1	12931550	12931943	mg,mg,mg,eh	et,eh,bc,et
1	12932091	12932468	mg	et
1	12942450	12942723	mg,mg	pg,eh
1	12942766	12942912	mg	et
1	12946231	12946278	mg	eh
1	12950218	12950289	mg	et
1	12951979	12952187	mg	pg
1	12958455	12958523	mg	et
1	12959545	12960074	mg,mg,mg,mg	bc,eh,et,pg
1	12961255	12961285	pg	mg
1	12961819	12962039	mg	et
1	12966542	12966830	mg	eh
1	12967994	12968165	mg	et
1	12968271	12968324	mg	et
1	12973708	12973723	eh	mg
1	12975899	12975921	eh	mg
1	12976755	12976774	pg	mg
1	12978196	12978208	eh	mg
1	12995026	12995257	mg	et
1	12996482	12996542	mg	et
1	12996681	12997032	mg,mg,mg	eh,bc,pg
1	12999160	12999259	mg	pg
1	12999609	12999699	mg,mg	eh,pg
1	12999815	12999864	mg	pg
1	13001531	13001570	et	eh
1	13005561	13005656	mg	pg
1	13006130	13006236	mg	eh
1	13007899	13008146	mg	pg
1	13009874	13009949	mg	pg
1	13010645	13010704	mg	pg
1	13012769	13012805	mg	pg
1	13012939	13013065	mg	eh
1	13013382	13013444	mg	bc
1	13013987	13014331	mg,mg	eh,pg
1	13020921	13021223	pg,pg,eh,bc,bc,eh,bc,bc,pg,eh	et,mg,mg,mg,et,et,eh,mg,mg,mg
1	13024258	13024283	mg	et
1	13028579	13028776	mg	et
1	13030303	13030331	mg	eh
1	13033924	13033941	mg	eh
1	13036825	13036959	mg	et
1	13037205	13037365	mg	et
1	13038953	13039061	mg	et
1	13039435	13039566	mg,mg	et,eh
1	13044018	13044052	mg	et
1	13049714	13049758	mg,mg	et,eh
1	13054354	13054397	pg,pg,eh	mg,et,et
1	13056120	13056267	mg,mg	eh,et
1	13058100	13058176	mg	et
1	13059718	13059791	mg	et
1	13065163	13065444	mg,mg	et,eh
1	13065996	13066138	mg,mg	pg,eh
1	13068950	13069046	mg	et
1	13069686	13069770	mg	et
1	13071403	13071419	pg	mg
1	13084826	13085053	mg	et
1	13085332	13085597	mg,mg,mg,mg	et,pg,eh,bc
1	13086059	13086237	mg	et
1	13086372	13086630	mg,mg,mg,mg	et,pg,eh,bc
1	13097359	13097622	mg	et
1	13098745	13098807	mg,mg	eh,pg
1	13101781	13101884	mg	eh
1	13102329	13102400	mg	pg
1	13102513	13102661	mg,mg	pg,et
1	13102764	13102860	mg,mg	eh,bc
1	13104901	13104916	mg	eh
1	13107051	13107217	mg	et
1	13107392	13107713	mg	et
1	13107778	13108216	mg,bc,mg,mg	eh,eh,pg,et
1	13108881	13109215	mg,mg,mg,bc,bc,et	pg,eh,bc,pg,eh,eh
1	13110863	13111011	mg	pg
1	13111153	13111261	mg	et
1	13111434	13111710	mg,mg,mg,mg	eh,pg,bc,et
1	13111847	13112002	mg	et
1	13119245	13119266	pg	mg
1	13119413	13119515	mg	et
1	13124253	13124271	pg	mg
1	13134299	13134542	mg,mg	eh,pg
1	13135655	13135801	mg	et
1	13139316	13139492	mg,mg	et,eh
1	13139584	13139639	mg	et
1	13151030	13151466	mg,mg	et,eh
1	13151869	13152035	mg	et
1	13152699	13152865	mg	et
1	13155800	13155914	mg,mg,mg,mg	pg,bc,eh,et
1	13156055	13156221	mg,mg	et,pg
1	13161780	13161892	mg	et
1	13167278	13167298	mg	et
1	13172454	13172471	eh	mg
1	13174218	13174299	mg,mg	et,eh
1	13174407	13174577	mg	pg
1	13176809	13176961	mg,et,mg	eh,eh,pg
1	13179233	13179260	mg	eh
1	13180887	13181024	pg,eh,bc,pg,eh	mg,mg,mg,mg,mg
1	13181156	13181220	mg	pg
1	13181690	13181750	mg	eh
1	13182364	13182488	mg	eh
1	13183925	13184072	mg,mg	pg,eh
1	13186064	13186244	mg,et	pg,eh
1	13186623	13187089	pg,eh,bc,pg,eh,bc,pg	mg,mg,et,et,et,mg,mg
1	13187860	13188012	mg	pg
1	13188603	13189133	mg,mg,mg	eh,pg,pg
1	13190951	13191148	mg,mg	eh,pg
1	13197863	13197880	pg,pg	mg,et
1	13198552	13198753	mg	et
1	13199107	13199199	mg,mg	eh,et
1	13199886	13199955	mg	et
1	13201083	13201210	mg	et
1	13212301	13212356	mg	et
1	13212486	13212634	mg	eh
1	13218496	13218594	mg,mg	eh,pg
1	13223286	13223325	pg,pg	eh,mg
1	13231398	13231621	mg,mg	eh,pg
1	13234361	13234672	mg	et
1	13235086	13235146	mg	eh
1	13235885	13235901	mg	pg
1	13239138	13239188	mg	pg
1	13242881	13242968	mg	eh
1	13243110	13243335	mg,mg	et,eh
1	13244034	13244152	mg	eh
1	13244489	13244812	mg,mg,mg	et,eh,pg
1	13245564	13245683	mg	et
1	13257088	13257142	mg,et	eh,eh
1	13261248	13261501	mg	et
1	13262335	13262387	mg	et
1	13264411	13264463	mg	eh
1	13264601	13264685	mg	pg
1	13264924	13265042	mg	eh
1	13265254	13265363	mg	pg
1	13265496	13265667	mg	pg
1	13266465	13266639	mg	eh
1	13266768	13266852	mg	pg
1	13268230	13268289	mg	et
1	13268992	13269042	mg	eh
1	13269666	13269711	mg	pg
1	13270333	13270798	mg,mg,mg,mg,mg	et,eh,pg,eh,bc
1	13270933	13270985	mg	pg
1	13271469	13271550	mg	et
1	13271773	13271922	mg	pg
1	13272111	13272213	mg	eh
1	13272417	13272565	mg,mg	et,eh
1	13272704	13272742	mg	et
1	13274576	13274714	mg	eh
1	13278877	13279059	mg	et
1	13284444	13284469	mg	et
1	13286371	13286457	mg	et
1	13286620	13286803	mg	et
1	13287022	13287790	mg,mg,mg,mg,bc,mg,mg,bc	et,pg,bc,eh,eh,et,pg,eh
1	13287818	13288044	mg,mg	et,eh
1	13290610	13290815	mg	et
1	13290917	13291374	mg	et
1	13291475	13291563	mg	et
1	13292716	13292825	mg	et
1	13293520	13294446	mg,mg	eh,pg
1	13294562	13295282	mg,mg,mg,mg,bc,bc	eh,et,pg,eh,pg,eh
1	13295457	13295553	mg	pg
1	13296426	13296761	mg,mg	eh,pg
1	13297274	13297361	mg,mg	eh,pg
1	13298807	13298851	pg,pg	mg,et
1	13300019	13300190	mg,mg	pg,eh
1	13300317	13300385	mg	pg
1	13300429	13300658	mg	eh
1	13301096	13301177	mg	eh
1	13303129	13303337	mg	et
1	13305829	13305890	bc,bc	et,mg
1	13306288	13306574	mg	et
1	13306686	13306831	mg	eh
1	13306866	13306918	mg	et
1	13307123	13307239	mg	et
1	13309028	13309107	mg	et
1	13309163	13309215	mg	bc
1	13310076	13310227	mg	et
1	13310863	13310953	mg	et
1	13314410	13314477	mg	et
1	13321025	13321032	eh	mg
1	13321842	13321857	bc	pg
1	13325029	13325126	mg	pg
1	13325692	13325727	mg	eh
1	13325945	13326032	mg	pg
1	13326758	13326773	eh	mg
1	13327363	13327527	mg	pg
1	13327892	13327917	eh	et
1	13329071	13329124	mg	pg
1	13329244	13329384	mg	pg
1	13329687	13329895	mg	eh
1	13330393	13330843	mg,mg,mg	pg,eh,eh
1	13331126	13331177	mg	pg
1	13332527	13332608	mg,mg	eh,bc
1	13333413	13333487	mg	eh
1	13337284	13337321	bc	eh
1	13338878	13338931	mg	et
1	13339981	13340058	pg,pg,pg	bc,mg,eh
1	13344942	13345263	mg	et
1	13345401	13345436	mg	et
1	13345661	13345683	mg	et
1	13346017	13346151	mg	et
1	13346738	13347206	mg	et
1	13348277	13348498	mg,et,et	eh,pg,eh
1	13349082	13349563	mg,mg,mg,mg	eh,bc,pg,et
1	13352752	13352996	mg	et
1	13355279	13355629	mg,mg,mg	eh,pg,et
1	13356215	13356300	mg	et
1	13357575	13357613	mg	et
1	13366255	13366464	mg	et
1	13371743	13371776	eh	mg
1	13373109	13373278	mg	pg
1	13377737	13377833	mg	et
1	13380495	13380583	mg	eh
1	13384640	13384821	mg	eh
1	13385074	13385174	mg	et
1	13386996	13387198	mg	et
1	13388187	13388476	mg,mg	et,eh
1	13388613	13388695	mg	et
1	13389818	13390245	mg,mg	et,eh
1	13390312	13390422	mg	et
1	13396229	13396334	mg,mg	pg,eh
1	13397086	13397985	mg,mg,mg,mg,mg,mg	et,eh,pg,et,pg,pg
1	13398004	13398223	mg	eh
1	13398519	13398811	mg,mg	pg,eh
1	13400449	13400510	mg	pg
1	13401587	13402048	mg	eh
1	13402534	13402591	mg	eh
1	13405322	13405389	mg	eh
1	13407326	13407407	mg,mg	et,bc
1	13408560	13408619	mg	et
1	13409085	13409316	mg,mg	et,eh
1	13411114	13411148	mg	pg
1	13415709	13415742	bc	et
1	13417965	13418132	mg	et
1	13418903	13419025	mg	pg
1	13419130	13419175	mg	pg
1	13422505	13422579	mg	et
1	13423423	13423623	mg	et
1	13424824	13425219	mg,mg,mg	eh,et,et
1	13425323	13425341	mg	eh
1	13425743	13425830	mg	et
1	13426839	13426882	pg,bc	mg,mg
1	13426897	13427094	mg,mg,bc	bc,pg,eh
1	13428725	13428748	pg	mg
1	13428755	13428767	pg	mg
1	13429086	13429127	mg	eh
1	13429426	13429480	bc,pg,eh,eh,pg,bc	mg,mg,mg,et,et,et
1	13429727	13429762	mg	pg
1	13429899	13430059	mg,mg	pg,eh
1	13430185	13430312	mg,mg,mg	eh,bc,pg
1	13431642	13431686	mg	et
1	13433054	13433228	mg	et
1	13435198	13435513	mg	et
1	13438903	13438982	mg	et
1	13439590	13439987	mg,mg	eh,pg
1	13441397	13441524	et	eh
1	13443080	13443665	mg,mg,mg	eh,pg,pg
1	13444159	13444551	mg,mg	eh,pg
1	13445715	13445940	mg	pg
1	13447201	13447507	mg,mg	eh,pg
1	13447616	13448101	mg,mg,mg	pg,eh,pg
1	13448234	13448420	mg	eh
1	13448724	13448778	mg	et
1	13453748	13453767	bc,mg	et,et
1	13461691	13461709	mg	et
1	13465164	13465373	mg	et
1	13476729	13476756	mg	et
1	13477784	13478094	mg,mg	eh,pg
1	13478691	13478736	mg	pg
1	13479194	13479407	mg	et
1	13479666	13479899	mg	et
1	13481287	13481365	mg	eh
1	13481592	13481698	mg	et
1	13482612	13482725	mg	eh
1	13486575	13486971	mg,mg,mg	eh,pg,bc
1	13490458	13490468	eh	mg
1	13491331	13491499	mg	pg
1	13492687	13492780	mg	pg
1	13493499	13493749	mg	eh
1	13495477	13496053	mg,mg	et,eh
1	13498863	13499104	mg,mg,mg	pg,eh,et
1	13499150	13499176	bc,eh	mg,mg
1	13501236	13501362	mg,mg	bc,eh
1	13501681	13501747	mg,mg	bc,eh
1	13503544	13503603	mg	et
1	13504393	13504473	mg,mg	eh,pg
1	13504537	13504887	mg	eh
1	13506747	13506907	mg,mg	eh,pg
1	13507163	13507287	mg,bc	pg,pg
1	13507982	13508172	mg,mg	eh,pg
1	13509036	13509137	mg	pg
1	13510992	13511017	mg	eh
1	13512113	13512631	mg,mg	eh,pg
1	13514330	13514377	mg	eh
1	13514719	13515121	mg,mg,mg,bc	et,eh,pg,pg
1	13515969	13516336	mg,mg,mg,mg,mg	bc,eh,pg,eh,et
1	13516991	13517309	mg	eh
1	13517442	13517938	mg,mg	et,pg
1	13518963	13519032	mg,mg	pg,eh
1	13519143	13519802	mg,mg,et,mg,bc,mg	pg,eh,pg,pg,pg,eh
1	13522007	13522039	mg	eh
1	13522704	13522916	mg,mg	et,pg
1	13523020	13523082	mg,mg,mg	bc,pg,eh
1	13523935	13524079	mg	et
1	13527157	13527318	mg	et
1	13527446	13527566	mg	et
1	13532933	13533027	mg	et
1	13533327	13533391	bc	pg
1	13533411	13533445	eh	et
1	13545352	13545608	mg	et
1	13564009	13564162	mg	pg
1	13564856	13565209	mg,mg	pg,eh
1	13565569	13565827	mg	et
1	13567317	13567348	mg	et
1	13568035	13568132	mg	et
1	13568823	13568941	eh,pg,pg	mg,mg,bc
1	13570010	13570231	mg	et
1	13571470	13571504	mg	et
1	13573023	13573305	mg	et
1	13573629	13573865	mg	et
1	13573979	13574935	mg,mg	eh,pg
1	13575037	13575137	mg	eh
1	13575448	13575619	mg	pg
1	13576089	13576344	mg	pg
1	13576567	13576832	mg	eh
1	13580898	13581099	mg	eh
1	13581738	13581863	mg	et
1	13581983	13582378	mg	et
1	13583491	13583578	mg,mg	eh,et
1	13585653	13585892	mg	et
1	13586123	13586168	mg	et
1	13592757	13592985	mg,mg	et,eh
1	13593022	13593462	mg,mg,bc,mg,mg	eh,pg,pg,et,bc
1	13593473	13593744	mg,bc,mg	eh,pg,pg
1	13594343	13594528	mg,mg	pg,eh
1	13594654	13594738	mg	eh
1	13594875	13594931	mg	eh
1	13595051	13595069	mg	eh
1	13597311	13597397	mg	pg
1	13597550	13597650	mg	pg
1	13598083	13598466	mg,mg,mg	eh,pg,eh
1	13598576	13599067	mg,mg	eh,pg
1	13599173	13599375	mg	eh
1	13599508	13599932	mg,mg	eh,pg
1	13601072	13601433	mg,mg,mg	et,eh,pg
1	13607815	13607964	mg	eh
1	13608334	13608379	eh,bc	mg,mg
1	13609411	13609632	mg,mg	eh,pg
1	13610379	13610546	mg	pg
1	13610558	13610620	eh,bc	mg,mg
1	13611026	13611201	mg,mg	pg,eh
1	13611647	13611781	mg	pg
1	13612778	13612985	mg	eh
1	13614807	13614826	pg	mg
1	13615093	13615572	mg,mg,mg	pg,eh,et
1	13616181	13616260	mg	pg
1	13616468	13616639	mg	et
1	13616902	13617005	mg	et
1	13617193	13617355	mg,mg	bc,eh
1	13619400	13619534	mg	pg
1	13621291	13621360	mg	pg
1	13621503	13621639	mg,mg	eh,pg
1	13621931	13621987	mg	eh
1	13622496	13622695	mg,mg	eh,pg
1	13623507	13623609	mg	eh
1	13623694	13623983	mg,mg,mg,mg	et,eh,pg,bc
1	13624103	13624171	mg	eh
1	13626534	13626871	mg,mg,mg	eh,pg,eh
1	13630185	13630216	mg	pg
1	13631928	13632053	mg	et
1	13633510	13633607	mg,mg	pg,eh
1	13635374	13635544	mg	pg
1	13636276	13636384	mg	et
1	13637204	13637313	mg	et
1	13638027	13638228	mg	et
1	13639016	13639340	mg,mg,mg,mg	eh,bc,pg,et
1	13639376	13639706	mg,mg,mg,mg,mg	et,eh,bc,et,pg
1	13639830	13639890	mg	et
1	13645511	13645593	bc,eh	et,et
1	13647320	13647844	mg,mg,bc,mg	eh,pg,eh,eh
1	13648107	13648251	mg	eh
1	13650263	13650311	mg	pg
1	13650623	13650710	mg	pg
1	13651064	13651448	mg,mg	eh,pg
1	13652021	13652115	mg	eh
1	13652305	13652415	mg	pg
1	13654125	13654933	mg,mg,mg	eh,pg,et
1	13655650	13655840	mg	eh
1	13655966	13656118	mg	eh
1	13657952	13658022	mg,mg	pg,et
1	13658520	13658925	mg	et
1	13660379	13660414	pg	et
1	13661662	13661871	et	eh
1	13662725	13662772	et,mg	eh,pg
1	13663315	13663379	et	pg
1	13664153	13664295	mg	pg
1	13664408	13664483	mg	eh
1	13666910	13667159	mg,mg	pg,eh
1	13667273	13667411	mg,mg,mg	bc,eh,pg
1	13667492	13667556	mg	et
1	13671236	13671500	mg,mg,mg	eh,pg,et
1	13677052	13677441	mg,mg	pg,eh
1	13678393	13678682	mg,mg	pg,eh
1	13678843	13678889	mg	et
1	13679314	13679559	mg,mg	pg,eh
1	13679783	13679827	et	pg
1	13679969	13680126	mg	eh
1	13680253	13680275	mg	eh
1	13680987	13681007	mg	pg
1	13681851	13681941	mg,mg	eh,pg
1	13690115	13690482	mg	pg
1	13692565	13692842	mg	pg
1	13693560	13693666	bc	pg
1	13699349	13699445	mg,mg	et,bc
1	13699758	13699896	mg	et
1	13704030	13704431	mg	et
1	13704593	13704727	mg,mg	et,bc
1	13706353	13706367	mg	et
1	13706474	13706709	mg	et
1	13707304	13707486	mg	et
1	13707738	13707789	mg	eh
1	13708187	13708349	mg	pg
1	13708458	13708977	mg,mg	pg,eh
1	13709159	13709294	mg,mg	pg,eh
1	13709500	13709812	mg	pg
1	13710093	13710149	bc	mg
1	13710497	13710518	pg,pg	bc,mg
1	13713577	13713666	mg	eh
1	13713818	13713997	mg	et
1	13714317	13714702	mg,mg,mg,mg,mg	bc,eh,pg,et,eh
1	13715129	13715198	mg	eh
1	13715553	13715636	mg	eh
1	13716349	13717167	mg,mg,mg,mg	eh,et,pg,eh
1	13718037	13718294	mg	et
1	13721684	13721827	mg	eh
1	13722318	13722378	bc,pg,pg	mg,mg,et
1	13724611	13724755	pg,eh,bc	mg,mg,mg
1	13725376	13725564	mg	pg
1	13726138	13726183	mg	bc
1	13726933	13727047	mg	pg
1	13728808	13728921	mg	et
1	13731640	13731903	mg	et
1	13733481	13733697	mg	eh
1	13733858	13734075	mg	eh
1	13735570	13735615	bc	eh
1	13743595	13743622	mg	et
1	13743731	13743857	mg,mg,mg	bc,et,eh
1	13747890	13747959	mg	et
1	13748165	13748387	mg,mg	eh,pg
1	13751623	13751767	mg	eh
1	13753535	13753550	mg	pg
1	13754080	13754238	mg	et
1	13755398	13755560	mg,bc	pg,eh
1	13756724	13756807	mg	et
1	13757857	13757899	mg	et
1	13762712	13762760	mg	pg
1	13764891	13764958	mg	pg
1	13766024	13766191	mg	et
1	13766627	13766985	mg	et
1	13767358	13767528	mg,mg	pg,eh
1	13768057	13768200	mg	et
1	13768578	13768698	mg	et
1	13771290	13771528	mg,mg	pg,eh
1	13771744	13771937	mg	eh
1	13772022	13772354	eh,bc,pg	mg,mg,mg
1	13772584	13772624	bc,bc	mg,et
1	13774020	13774109	mg,mg	eh,pg
1	13774785	13774904	mg	pg
1	13775471	13775665	mg,mg	pg,eh
1	13777024	13777111	et	eh
1	13777586	13777674	mg	pg
1	13779888	13780077	mg,mg	pg,eh
1	13780625	13780879	mg,mg	pg,bc
1	13781101	13781179	mg	eh
1	13781826	13782021	mg,mg,mg	pg,eh,et
1	13782142	13782351	mg	eh
1	13783496	13783616	mg	pg
1	13783727	13783793	mg	pg
1	13784901	13785004	et,mg,mg	eh,eh,pg
1	13786346	13786412	mg	eh
1	13786639	13786784	mg	eh
1	13787535	13787594	mg,mg	pg,eh
1	13788032	13788188	mg	pg
1	13788498	13788566	mg	eh
1	13790414	13790482	mg	pg
1	13790820	13790954	bc,et,mg	pg,pg,pg
1	13791050	13791139	mg	eh
1	13791291	13791481	mg	eh
1	13791942	13792012	mg	eh
1	13792377	13792856	mg,mg,mg	eh,pg,eh
1	13794039	13794168	mg,mg	eh,pg
1	13794670	13794688	mg	pg
1	13795765	13795817	mg	eh
1	13795937	13796569	mg,mg	eh,pg
1	13800180	13800366	mg,mg	eh,pg
1	13800515	13800560	mg	pg
1	13801208	13801354	mg	eh
1	13801381	13801425	mg	pg
1	13802927	13802997	mg	pg
1	13810826	13810860	mg	et
1	13811049	13811284	mg	et
1	13812682	13812886	mg,mg	et,eh
1	13812991	13813289	mg	et
1	13814784	13814832	mg	et
1	13815321	13815565	mg	et
1	13815735	13815999	mg,mg	et,eh
1	13822584	13822616	mg,mg	pg,eh
1	13823956	13824415	mg,mg,mg	eh,et,eh
1	13825798	13825838	mg	pg
1	13825989	13826104	pg,eh,bc	et,et,et
1	13826173	13826420	mg	pg
1	13826897	13827009	mg	eh
1	13827204	13827291	mg	pg
1	13827455	13828035	mg	pg
1	13828169	13828197	mg	et
1	13828218	13828421	mg	pg
1	13828926	13829435	mg,mg,mg	pg,eh,pg
1	13829796	13829837	et,bc	pg,pg
1	13830831	13830981	et,et	eh,pg
1	13831618	13831643	mg	pg
1	13832164	13832348	mg	eh
1	13832471	13832544	mg	eh
1	13832858	13832968	mg	pg
1	13843843	13843940	mg,mg	eh,pg
1	13845237	13845288	mg	pg
1	13845403	13845476	mg	pg
1	13846034	13846220	mg,mg	pg,eh
1	13846342	13846721	mg,mg	eh,pg
1	13846858	13847216	mg,mg,mg	et,eh,pg
1	13847461	13847995	mg,mg,mg	et,eh,bc
1	13848513	13848878	mg,mg,mg,mg	eh,et,bc,eh
1	13849896	13849922	mg	eh
1	13850650	13850906	mg,mg,mg	pg,eh,et
1	13851031	13851344	mg,mg,mg,bc,bc,mg	pg,eh,bc,eh,pg,et
1	13851577	13851741	mg,mg	eh,et
1	13854656	13854796	mg	eh
1	13857202	13857287	mg	et
1	13858990	13859052	mg	et
1	13859347	13859452	mg	et
1	13859617	13859700	mg	et
1	13859851	13860102	mg,mg,mg	eh,bc,et
1	13860211	13860793	mg,bc	et,et
1	13861073	13861540	mg,mg,mg,mg	et,eh,pg,pg
1	13861708	13861888	mg,mg	pg,eh
1	13862095	13862192	mg	eh
1	13864529	13864578	mg	eh
1	13864789	13864907	mg	eh
1	13867291	13867424	mg	et
1	13867517	13867595	bc,bc	mg,et
1	13867647	13867724	mg	eh
1	13868022	13868407	mg,mg	eh,pg
1	13868772	13869046	mg,mg,bc,mg	et,eh,et,pg
1	13869780	13869919	mg	et
1	13872108	13872496	mg	eh
1	13873832	13874213	mg	eh
1	13874273	13874388	mg	pg
1	13874821	13874935	bc	eh
1	13876097	13876265	mg	eh
1	13876692	13876849	mg	eh
1	13879119	13879336	mg	et
1	13880016	13880630	mg,mg,mg	et,eh,et
1	13881353	13881477	mg	pg
1	13882276	13882313	mg	et
1	13882460	13882645	mg	et
1	13882885	13883105	mg	eh
1	13883895	13884015	mg,mg	eh,pg
1	13884160	13884222	bc,eh,eh	et,et,mg
1	13885659	13885863	mg	eh
1	13886215	13886288	mg	eh
1	13888905	13889091	mg	eh
1	13890646	13890756	mg,mg,mg	eh,bc,pg
1	13891424	13891521	mg	et
1	13892076	13892165	mg	eh
1	13892822	13892981	mg,mg	et,eh
1	13893822	13894152	mg,mg,mg	eh,pg,et
1	13895141	13895295	mg	et
1	13896266	13896395	mg,mg,mg	bc,et,eh
1	13901292	13901368	mg	et
1	13902561	13902607	mg	eh
1	13904484	13904566	mg	et
1	13907158	13907357	mg	et
1	13908552	13908845	mg,mg	et,eh
1	13910647	13911449	mg,mg,mg,et	et,eh,pg,eh
1	13912929	13913015	mg	eh
1	13913395	13913622	mg	eh
1	13916461	13916508	mg	pg
1	13918068	13918162	mg	pg
1	13918320	13918618	mg,mg,et,bc	eh,pg,pg,pg
1	13919182	13919434	mg,mg	pg,eh
1	13922621	13922806	mg,mg,bc,bc	eh,pg,eh,pg
1	13924331	13925421	mg,mg,mg,mg	eh,pg,pg,et
1	13928196	13928406	mg,mg	eh,et
1	13929562	13929593	mg	eh
1	13929875	13930034	mg	pg
1	13934124	13934169	mg	et
1	13935816	13935939	mg	eh
1	13938492	13939685	mg,mg,mg,mg	et,eh,pg,pg
1	13940402	13940570	mg	eh
1	13943264	13943380	mg	pg
1	13946374	13946470	mg	eh
1	13949986	13950158	et,et	pg,eh
1	13950703	13951090	mg,mg	eh,pg
1	13952459	13952561	et	eh
1	13953118	13953175	mg	pg
1	13954509	13954670	mg	eh
1	13956291	13956466	mg	pg
1	13959957	13960042	mg	pg
1	13961230	13961286	mg	pg
1	13962150	13962391	mg	eh
1	13966228	13966267	mg	et
1	13967616	13967715	mg	et
1	13972096	13972121	et	eh
1	13979214	13979628	mg,mg,mg,mg,bc	pg,eh,bc,et,eh
1	13979792	13979953	mg	et
1	13982005	13982231	mg,mg	eh,et
1	13988346	13988705	mg	et
1	13990158	13990216	mg	eh
1	13991496	13992426	mg,mg	eh,et
1	13993252	13993389	mg	eh
1	13993572	13993842	mg,mg,mg,mg	eh,bc,et,pg
1	13995659	13995803	mg	pg
1	14000420	14000648	mg,mg,mg,mg,bc	et,bc,eh,pg,et
1	14005292	14005673	mg,mg	et,eh
1	14008494	14008712	mg,mg	bc,eh
1	14009742	14009888	mg	et
1	14012189	14012441	mg	et
1	14013193	14013612	mg	et
1	14014155	14014220	mg	et
1	14020072	14020094	bc,eh	mg,mg
1	14023415	14023481	mg	pg
1	14023604	14024239	mg,mg,mg,mg,mg	et,pg,eh,bc,pg
1	14024329	14024562	mg,mg,mg	bc,pg,eh
1	14032886	14032961	mg	eh
1	14036661	14036691	mg	eh
1	14036986	14037056	mg,mg	eh,pg
1	14037903	14037943	mg	eh
1	14042009	14042061	bc,eh,eh,pg	mg,et,mg,mg
1	14042499	14042679	mg	et
1	14044106	14044166	mg,mg	eh,pg
1	14045124	14045182	mg	eh
1	14045297	14045343	mg,mg	eh,pg
1	14045727	14045795	mg	eh
1	14048036	14048090	mg	eh
1	14052407	14052566	mg	et
1	14054764	14054802	mg	eh
1	14057705	14057943	mg	et
1	14058248	14058318	mg	eh
1	14060658	14060697	mg	pg
1	14061001	14061056	mg	eh
1	14061435	14061613	mg	eh
1	14062063	14062116	mg	eh
1	14062972	14062986	mg	pg
1	14063471	14063580	mg	pg
1	14065214	14065250	mg	eh
1	14065750	14065934	bc,eh,bc,pg	et,et,mg,et
1	14065977	14065991	bc	mg
1	14066243	14066577	mg,mg,mg	pg,et,eh
1	14069823	14069881	bc,eh,bc	mg,mg,et
1	14075681	14075693	bc	mg
1	14076930	14077103	mg,mg,mg	et,eh,bc
1	14077275	14077475	mg,mg,mg	eh,et,bc
1	14077643	14077734	mg,mg	pg,eh
1	14077933	14078144	bc,mg,mg	pg,pg,eh
1	14078624	14078742	mg,mg	eh,et
1	14079769	14079998	mg	eh
1	14080360	14080410	bc	pg
1	14081924	14082007	bc	eh
1	14083074	14083105	mg,mg	eh,pg
1	14087967	14088162	mg	eh
1	14090642	14090745	mg	eh
1	14091231	14091417	mg	eh
1	14092109	14092395	mg,mg	eh,pg
1	14092921	14093029	mg	eh
1	14093322	14093505	mg,mg	eh,pg
1	14094203	14094476	mg	pg
1	14095453	14095722	mg	et
1	14095902	14096114	mg,mg	et,eh
1	14096298	14096381	mg	eh
1	14096558	14096940	mg,mg,mg	pg,eh,bc
1	14100514	14100604	mg	pg
1	14100987	14101014	bc	mg
1	14103040	14103189	mg	eh
1	14104308	14104370	mg	eh
1	14105774	14105913	mg,mg	pg,eh
1	14107090	14107191	mg	pg
1	14111368	14111428	mg	et
1	14112416	14112557	mg	eh
1	14113758	14113797	mg	eh
1	14117843	14117928	mg	et
1	14118552	14118860	mg	eh
1	14121662	14121841	mg	eh
[truncated: 19,364 more rows]
